# Supplementary material for: The design and testing of mini-barcode markers in marine lobsters
Source: PLoS One. 2019 Jan 24;14(1):e0210492. doi: 10.1371/journal.pone.0210492 (PMC6345471; doi:10.1371/journal.pone.0210492)
Supplement: S1 Spreadsheet — (XLSX) [file pone.0210492.s001.xlsx]

## Sheet: Full lobster library
S1 Spreadsheet. Lobster COI sequences downloaded from GenBank and BOLD
Family	Genus	Species	Source	GenBank Accession number	BOLD ID number	Sequence
Palinuridae	Jasus	edwardsii	Genbank	AF339473	FCFC060-04	NNNNNNNNNNNNNNNGGAGCCTGGGCTGGAATAGTCGGGACTTCTCTAAGTCTCATTATT CGTGCTGAATTGGGACAACCAGGTAGGCTGATTGGAGACGATCAAATTTACAACGTAGTA GTAACTGCCCACGCATTTGTAATAATCTTTTTTATGGTAATGCCAATTATAATTGGGGGG TTTGGAAACTGATTAGTACCTCTAATATTGGGAGCCCCAGACATGGCTTTTCCTCGTATA AACAACATAAGATTTTGACTTTTGCCACCTTCTCTAACACTTTTACTAACTAGTGGTATA GTAGAAAGAGGTGTGGGAACAGGTTGGACAGTATACCCTCCCCTAGCAGCAGCCGTAGCG CATGCCGGAGCCTCAGTAGATCTCGGGATTTTC…
Palinuridae	Jasus	edwardsii	Genbank	HQ944637	DECNZ317-10	NNNNNNNNNNNNNNNNNNNNNNNNNNNGGAATAGTCGGGACTTCTCTAAGTCTCATTATT CGTGCTGAATTGGGACAACCAGGTAGGCTGATTGGAGACGATCAAATTTACAACGTAGTA GTAACTGCCCACGCATTTGTAATAATCTTTTTTATGGTAATGCCAATTATAATTGGGGGG TTTGGAAACTGATTAGTACCTCTAATATTGGGAGCCCCAGACATGGCTTTTCCTCGTATA AACAACATAAGATTTTGACTTTTGCCACCTTCTCTAACACTTTTACTAACTAGTGGTATA GTAGAAAGAGGTGTGGGAACAGGTTGGACAGTATACCCTCCCCTAGCAGCAGCCGTAGCG CATGCCGGAGCCTCAGTAGATCTCGGGATTTTC…
Palinuridae	Jasus	frontalis	Genbank	HQ700746	GBCDA1408-12	CTATATTTTATTTTCGGAGCCTGAGCTGGTATAGTCGGGACTTCTTTAAGTCTCATTATT CGTGCTGAATTGGGACAACCAGGTAGACTGATCGGAGACGATCAAATTTACAACGTAGTA GTAACTGCCCACGCATTTGTAATAATTTTTTTTATGGTAATGCCAATTATAATTGGAGGA TTTGGAAACTGATTAGTACCTTTAATATTGGGGGCCCCAGACATGGCTTTTCCTCGTATA AACAACATAAGATTTTGACTTTTACCACCTTCTTTAACACTTCTACTAACTAGAGGTATA GTAGAAAGAGGTGTGGGGACAGGTTGAACAGTTTACCCTCCCCTGGCAGCAGCCGTAGCG CATGCCGGAGCCTCAGTAGATCTTGGGATTTTC…
Palinuridae	Jasus	frontalis	Genbank	HQ700777	GBCDA1412-12	CTATATTTTATTTTCGGAGCCTGAGCTGGTATAGTCGGGACTTCTTTAAGTCTCATTATT CGTGCTGAATTGGGACAACCAGGTAGACTGATCGGAGACGATCAAATTTACAACGTAGTA GTAACTGCCCACGCATTTGTAATAATTTTTTTTATGGTAATGCCAATTATAATTGGAGGA TTTGGAAATTGACTAGTACCTTTAATATTGGGGGCCCCAGACATGGCTTTTCCTCGTATA AACAACATAAGATTTTGACTTTTACCACCTTCTTTAACACTTCTACTAACTAGAGGTATA GTAGAAAGAGGTGTGGGGACAGGTTGAACAGTTTACCCTCCCCTGGCAGCAGCCGTAGCG CATGCCGGAGCCTCAGTAGATCTTGGGATTTTC…
Palinuridae	Jasus	paulensis	Genbank	JN673738	GBCMD7257-13	NNNNNNNNNNNNNNNNGAGCCTGAGCTGGCATAGTCGGGACTTCTTTAAGTCTCATTATT CGTGCTGAATTAGGACAACCAGGTAGGCTAATCGGAGACGATCAGATTTACAACGTAGTA GTAACTGCTCACGCATTTGTAATAATTTTTTTTATAGTGATGCCAATTATAATTGGGGGG TTTGGAAATTGATTAGTGCCTCTAATACTGGGGGCCCCAGACATAGCTTTTCCTCGTATA AACAACATAAGATTTTGACTCCTACCGCCTTCTCTAACACTTCTACTGACTAGTGGTATA GTAGAAAGAGGTGTCGGAACAGGTTGAACAGTCTACCCTCCCCTAGCAGCAGCCGTAGCT CACGCCGGGGCCTCAGTAGACCTTGGAATTTTT…
Palinuridae	Jasus	paulensis	Genbank	JN673732	GBCMD7261-13	NNNNNNNNNNNNNNNNGAGCCTGAGCTGGCATAGTCGGGACTTCTTTAAGTCTCATTATT CGTGCTGAATTAGGACAACCAGGTAGGCTAATCGGAGACGATCAGATTTACAACGTAGTA GTAACTGCTCACGCATTTGTAATAATTTTTTTTATAGTGATGCCAATTATAATTGGGGGG TTTGGAAATTGATTAGTGCCTCTAATACTGGGGGCCCCAGACATAGCTTTTCCTCGTATA AACAACATAAGATTTTGACTCCTACCGCCTTCTCTAACACTTCTACTGACTAGTGGTATA GTAGAAAGAGGTGTCGGAACAGGTTGAACAGTCTACCCTCCCCTAGCAGCAGCCGTAGCT CACGCCGGGGCCTCAGTAGACCTTGGAATTTTT…
Scyllaridae	Acantharctus	ornatus	Genbank	JN701667	GBCDA2711-12	CTTTATTTTATACTAGGGGCCTGAGCTGGCATGGTAGGGACCTCTCTAAGTTTAATTATT CGAGCCGAACTAGGGCAGCCAGGAAGATTGATCGGAAACGACCAGATCTATAACGTCGTA GTTACCGCCCATGCATTTATTATAATTTTTTTTATGGTAATGCCGATCATAATTGGCGGG TTTGGTAATTGACTTGTTCCTCTAATATTAGGTGCCCCGGACATGGCCTTCCCACGAATA AACAACATAAGATTTTGACTTCTCCCTCCCGCCCTAACTCTTTTATTATCCAGAGGCATG GTAGAAAGAGGAGTAGGAACAGGCTGAACTGTTTACCCGCCCCTCTCGGCCGCCGTTGCT CATGCAGGAGCCTCAGTAGACCTAGGAATCTTT…
Scyllaridae	Acantharctus	ornatus	Genbank	JN701667	GBCDA2711-12	CTTTATTTTATACTAGGGGCCTGAGCTGGCATGGTAGGGACCTCTCTAAGTTTAATTATT CGAGCCGAACTAGGGCAGCCAGGAAGATTGATCGGAAACGACCAGATCTATAACGTCGTA GTTACCGCCCATGCATTTATTATAATTTTTTTTATGGTAATGCCGATCATAATTGGCGGG TTTGGTAATTGACTTGTTCCTCTAATATTAGGTGCCCCGGACATGGCCTTCCCACGAATA AACAACATAAGATTTTGACTTCTCCCTCCCGCCCTAACTCTTTTATTATCCAGAGGCATG GTAGAAAGAGGAGTAGGAACAGGCTGAACTGTTTACCCGCCCCTCTCGGCCGCCGTTGCT CATGCAGGAGCCTCAGTAGACCTAGGAATCTTT…
Scyllaridae	Scyllarus	chacei	Genbank	JN701678	GBCDA2722-12	CTTTATTTTATTCTCGGAGCCTGGGCAGGGATAGTAGGAACCTCGCTAAGTCTAATTATT CGAGCAGAACTTGGCCAACCGGGGAGCCTTATTGGCGACGACCAAATTTATAATGTCGTT GTTACCGCCCATGCATTTATTATAATTTTTTTTATAGTAATACCAATTATAATTGGCGGG TTCGGAAACTGACTAGTTCCCCTAATGCTAGGGGCCCCAGACATAGCATTTCCACGCATG AATAATATAAGATTTTGATTACTTCCGCCAGCTCTTACTCTTCTCCTATCAAGAGGAATA GTAGAAAGAGGGGTAGGGACTGGGTGAACTGTTTATCCTCCCCTAGCTGCTGCAGTTGCC CATGCTGGCGCTTCAGTAGATCTTGGCATCTTC…
Scyllaridae	Scyllarus	chacei	Genbank	KF827965	GBCMA9379-14	CTTTATTTTATTCTCGGAGCCTGGGCAGGGATAGTAGGAACCTCGCTAAGTCTAATTATT CGAGCAGAACTTGGCCAACCGGGGAGCCTTATTGGCGACGACCAAATTTATAATGTCGTT GTTACCGCCCATGCATTTATTATAATTTTTTTTATAGTAATACCAATTATAATTGGCGGG TTCGGAAACTGACTAGTTCCCCTAATGCTAGGGGCCCCAGACATAGCATTTCCACGCATG AATAATATAAGATTTTGATTACTTCCGCCAGCTCTTACTCTTCTCCTATCAAGAGGAATA GTAGAAAGAGGGGTAGGGACTGGGTGAACTGTTTATCCTCCCCTAGCTGCTGCAGTTGCC CATGCTGGCGCTTCAGTAGATCTTGGCATCTTC…
Scyllaridae	Ibacus	peronii	Genbank	JN701664	GBCDA2708-12	CTATACTTTATCTTTGGAGCTTGAGCAGGAATAGTAGGAACTTCACTGAGATTGATCATT CGTGCTGAATTAGGACAACCAGGAAGACTAATTGGAGACGATCAAATTTATAATGTTGTA GTCACAGCTCATGCATTTGTCATAATTTTTTTTATAGTTATGCCCATCATAATTGGAGGA TTTGGTAATTGACTAGTTCCACTAATACTGGGGGCCCCAGATATAGCTTTCCCACGAATA AATAACATAAGATTTTGGTTGCTTCCACCTTCTTTAACTCTTCTTTTATCAAGAGGAATA GTAGAGAGAGGTGTGGGAACAGGATGAACCGTGTATCCCCCTCTATCAGCTGCTGTCGCC CACGCTGGGGCATCTGTAGACCTAGGTATTTTT…
Scyllaridae	Ibacus	peronii	Genbank	HM015464	GBCDA2694-12	CTATACTTTATCTTTGGAGCTTGAGCAGGAATAGTAGGAACTTCACTGAGATTGATCATT CGTGCTGAATTAGGACAACCAGGAAGACTAATTGGAGACGATCAAATTTATAATGTTGTA GTCACAGCTCATGCATTTGTCATAATTTTTTTTATAGTTATGCCCATCATAATTGGAGGA TTTGGTAATTGACTAGTTCCACTAATACTGGGGGCCCCAGATATAGCTTTCCCACGAATA AATAACATAAGATTTTGGTTGCTTCCACCTTCTTTAACTCTTCTTTTATCAAGAGGAATA GTAGAGAGAGGTGTGGGAACAGGATGAACCGTGTATCCCCCTCTATCAGCTGCTGTCGCC CACGCTGGGGCATCTGTAGACCTAGGTATTTTT…
Scyllaridae	Ibacus	novemdentatus	Genbank	JX502993	GBCMD12221-13	CTATATTTTATCTTTGGAGCTTGAGCAGGAATAGTAGGAACTTCTTTAAGGTTAATCATT CGCGCTGAATTAGGACAACCAGGAAGACTAATCGGAGATGACCAAATTTATAATGTTGTA GTGACAGCTCATGCATTTGTCATAATTTTTTTTATAGTAATGCCAATTATAATTGGCGGG TTTGGTAATTGATTAGTTCCACTAATACTAGGGGCCCCGGATATAGCTTTCCCACGAATA AATAACATAAGATTTTGACTGCTTCCGCCTTCTTTAACTCTTCTTCTATCAAGAGGAATA GTAGAAAGAGGTGTGGGAACAGGATGAACAGTATACCCACCTCTAGCGGCTGCTGTTGCC CACGCCGGAGCATCAGTAGACCTGGGTATTTTT…
Scyllaridae	Ibacus	novemdentatus	Genbank	JX502993	GBCMD12221-13	CTATATTTTATCTTTGGAGCTTGAGCAGGAATAGTAGGAACTTCTTTAAGGTTAATCATT CGCGCTGAATTAGGACAACCAGGAAGACTAATCGGAGATGACCAAATTTATAATGTTGTA GTGACAGCTCATGCATTTGTCATAATTTTTTTTATAGTAATGCCAATTATAATTGGCGGG TTTGGTAATTGATTAGTTCCACTAATACTAGGGGCCCCGGATATAGCTTTCCCACGAATA AATAACATAAGATTTTGACTGCTTCCGCCTTCTTTAACTCTTCTTCTATCAAGAGGAATA GTAGAAAGAGGTGTGGGAACAGGATGAACAGTATACCCACCTCTAGCGGCTGCTGTTGCC CACGCCGGAGCATCAGTAGACCTGGGTATTTTT…
Scyllaridae	Ibacus	alticrenatus	Genbank	GU804710	DECNZ124-09	TTATATTTTATTTTTGGAGCTTGAGCAGGAATAGTAGGAACTTCATTAAGATTAATCATT CGTGCTGAACTAGGACAACCAGGAAGATTAATTGGGAATGACCAAATTTATAATGTAGTA GTTACAGCTCATGCATTTGTTATAATCTTCTTTATAGTAATACCAATTATAATTGGAGGA TTTGGTAATTGATTAGTTCCTTTAATATTAGGAGCCCCAGATATAGCTTTCCCACGAATA AATAACATAAGATTCTGGTTACTTCCTCCCTCTTTAATCCTTCTTTTATCGAGAGGAATA GTAGAAAGAGGAGTTGGAACAGGATGAACTGTATATCCTCCTCTAGCGGCCGCGATAGCT CACACTGGTGCATCAGTAGATTTAGCTATCTTT…
Scyllaridae	Ibacus	alticrenatus	Genbank	HQ944609	DECNZ132-09	TTATATTTTATTTTTGGAGCTTGAGCAGGAATAGTAGGAACTTCATTAAGATTAATCATT CGTGCTGAACTAGGACAACCAGGAAGATTAATTGGGAATGACCAAATTTATAATGTAGTA GTTACAGCTCATGCATTTGTTATAATCTTCTTTATAGTAATACCAATTATAATTGGAGGA TTTGGTAATTGATTAGTTCCTTTAATATTAGGAGCCCCAGATATAGCTTTCCCACGAATA AATAACATAAGATTCTGGTTACTTCCTCCCTCTTTAATCCTTCTTTTATCGAGAGGAATA GTAGAAAGAGGAGTTGGAACAGGATGAACTGTATATCCTCCTCTAGCGGCCGCGATAGCT CACACTGGTGCATCAGTAGATTTAGCTATCTTT…
Scyllaridae	Ibacus	ciliatus	Genbank	JX502992	GBCMD12222-13	TTATATTTTATCTTCGGAGCTTGAGCAGGTATGGTAGGAACCTCATTAAGACTAATTATT CGTGCTGAATTAGGACAACCAGGAAGATTAATTGGAGATGATCAAATTTATAATGTAGTG GTGACAGCCCACGCATTTGTTATAATCTTTTTTATAGTAATACCAATTATAATTGGAGGA TTCGGTAATTGACTAGTACCTTTAATACTTGGAGCCCCAGATATAGCTTTCCCTCGAATA AATAACATGAGATTTTGGTTGCTACCTCCTTCTCTAACCCTTCTTCTATCAAGAGGAATA GTTGAAAGAGGTGTAGGAACTGGCTGAACAGTTTATCCTCCCTTAGCAGCCGCCGTCGCT CATGCCGGAGCATCCGTAGATTTAGGTATTTTT…
Scyllaridae	Ibacus	ciliatus	Genbank	JN701661	GBCDA2705-12	TTATATTTTATCTTCGGAGCTTGAGCAGGTATGGTAGGAACTTCATTAAGACTAATTATT CGTGCTGAATTAGGACAACCAGGAAGATTAATTGGAGATGATCAAATTTATAATGTAGTG GTGACAGCCCACGCATTTGTTATAATCTTTTTTATAGTAATACCAATTATAATTGGAGGA TTCGGTAATTGACTAGTACCTTTAATACTTGGAGCCCCAGATATAGCTTTCCCTCGAATA AATAACATGAGATTTTGGTTGCTACCTCCTTCTCTAACCCTTCTTCTATCAAGAGGAATA GTTGAAAGAGGTGTAGGAACTGGCTGAACAGTTTATCCTCCCTTAGCAGCCGCCGTCGCT CATGCCGGAGCATCCGTAGATTTAGGTATTTTT…
Scyllaridae	Parribacus	antarcticus	Genbank	KJ150680	GBCMA10019-15	NNNNNNNNNNNNNNNNNNNNNNNNNNNNNNNNNNNNNNNNNNNNNNNNNNNNNNNNNNNNCGAGCTGAACTAGGTCAACCGGGAAGGTTAATTGGAGACGATCAGATTTACAATGTAGTA GTTACTGCCAACGCATTTATTATAATTTTTTTCATGGTCATGCCTATTATAATTGGAGGG TTTGGCAACTGACTTGTTCCTTTAATGTTAGGAGCCCCCGATATAGCTTTCCCACGCATA AATAACATAAGGTTTTGATTATTACCTCCTTCTCTAACTTTATTATTGTCAAGAGGAATA GTTGAAAGAGGGGTCGGTACCGGATGGACTGTTTACCCTCCTTTAGCAGCAGCTGTGGCA CACGCAGGGGCATCGGTAGATCTTGGTATTTTTT…
Scyllaridae	Parribacus	antarcticus	Genbank	JN701666	GBCDA2710-12	NNNNNNNNNNNNNNNNNNNNNNNNNNNNNNNNNNNNNNNNNNNNNNNNNNNNNNNNNNNN CGAGCTGAACTAGGTCAACCGGGAAGGTTAATTGGAGACGATCAGATTTACAATGTAGTA GTTACTGCCAACGCATTTATTATAATTTTTTTCATGGTCATGCCTATTATAATTGGAGGG TTTGGCAACTGACTTGTTCCTTTAATGTTAGGAGCCCCCGATATAGCTTTCCCACGCATA AATAACATAAGGTTTTGATTATTACCTCCTTCTCTAACTTTATTATTGTCAAGAGGAATA GTTGAAAGAGGGGTCGGTACCGGATGGACTGTTTACCCTCCTTTAGCAGCAGCTGTGGCA CACGCAGGGGCATCGGTAGATCTTGGTATTTTT…
Scyllaridae	Parribacus	caledonicus	Genbank	KJ150683	GBCMA9921-15	CTTTATTTTATTTTTGGAGCATGAGCTGGCATAATAGGTACATCACTTAGACTAATTATT CGTGCCGAGCTAGGTCAACCAGGAAGGTTAATTGGAGATGATCAAATCTACAATGTAGTA GTTACCGCCCATGCATTTATTATAATTTTTTTTATAGTTATGCCTATTATAATCGGTGGG TTTGGTAATTGACTTGTTCCTTTAATACTCGGGGCCCCCGACATAGCTTTCCCCCGTATA AATAACATAAGATTTTGGCTGTTACCCCCCTCTTTAACCTTATTACTATCAAGAGGAATA GTTGAAAGAGGAGTTGGTACAGGATGAACCGTTTACCCTCCTTTAGCTGCGGCTGTAGCA CATGCAGGGGCATCAGTAGATCTTGGTATTTTT…
Scyllaridae	Parribacus	caledonicus	Genbank	KJ150683	GBCMA9921-15	CTTTATTTTATTTTTGGAGCATGAGCTGGCATAATAGGTACATCACTTAGACTAATTATT CGTGCCGAGCTAGGTCAACCAGGAAGGTTAATTGGAGATGATCAAATCTACAATGTAGTA GTTACCGCCCATGCATTTATTATAATTTTTTTTATAGTTATGCCTATTATAATCGGTGGG TTTGGTAATTGACTTGTTCCTTTAATACTCGGGGCCCCCGACATAGCTTTCCCCCGTATA AATAACATAAGATTTTGGCTGTTACCCCCCTCTTTAACCTTATTACTATCAAGAGGAATA GTTGAAAGAGGAGTTGGTACAGGATGAACCGTTTACCCTCCTTTAGCTGCGGCTGTAGCA CATGCAGGGGCATCAGTAGATCTTGGTATTTTT…
Scyllaridae	Parribacus	perlatus	Genbank	KJ150685	GBCMA9574-15	CTTTATTTTATTTTCGGAGCATGAGCTGGCATAGTAGGGACATCGCTCAGATTAATTATT CGTGCTGAACTAGGTCAACCAGGTAGTTTAATTGGAGACGATCAAATCTACAATGTAGTA GTTACTGCCCACGCATTTATTATAATTTTTTTTATAGTTATACCCATTATAATCGGGGGA TTTGGAAATTGACTTGTTCCTTTAATACTAGGAGCCCCCGACATAGCTTTCCCCCGTATA AATAACATAAGATTTTGATTACTTCCTCCTTCATTAACTTTATTACTATCAAGGGGGATA GTTGAAAGAGGAGTTGGTACGGGATGAACTGTTTACCCTCCTTTAGCTGCAGCTGTAGCA CACGCAGGAGCATCAGTAGATCTTGGTATTTTT…
Scyllaridae	Parribacus	perlatus	Genbank	KJ150685	GBCMA9574-15	CTTTATTTTATTTTCGGAGCATGAGCTGGCATAGTAGGGACATCGCTCAGATTAATTATT CGTGCTGAACTAGGTCAACCAGGTAGTTTAATTGGAGACGATCAAATCTACAATGTAGTA GTTACTGCCCACGCATTTATTATAATTTTTTTTATAGTTATACCCATTATAATCGGGGGA TTTGGAAATTGACTTGTTCCTTTAATACTAGGAGCCCCCGACATAGCTTTCCCCCGTATA AATAACATAAGATTTTGATTACTTCCTCCTTCATTAACTTTATTACTATCAAGGGGGATA GTTGAAAGAGGAGTTGGTACGGGATGAACTGTTTACCCTCCTTTAGCTGCAGCTGTAGCA CACGCAGGAGCATCAGTAGATCTTGGTATTTTT…
Scyllaridae	Parribacus	japonicus	Genbank	KJ150684	GBCMA9904-15	CTTTATTTTATTTTCGGAGCATGAGCTGGTATAGTCGGAACATCACTTAGATTGATTATT CGAGCCGAACTAGGTCAACCAGGTAGATTAATTGGAGACGATCAAATTTACAATGTTGTA GTTACTGCTCACGCATTTATTATAATTTTTTTTATAGTTATACCTATTATAATTGGAGGA TTTGGTAATTGACTTGTTCCTTTAATACTTGGGGCTCCTGATATAGCTTTCCCACGTATA AACAACATAAGGTTTTGACTGTTACCTCCCTCTCTTACTTTATTATTATCAAGAGGAATA GTTGAAAGAGGAGTTGGCACCGGATGAACTGTGTACCCTCCTTTATCAGCAGCTGTAGCA CATGCAGGAGCATCCGTAGATCTCGGTATTTTT…
Scyllaridae	Parribacus	japonicus	Genbank	KJ150684	GBCMA9904-15	CTTTATTTTATTTTCGGAGCATGAGCTGGTATAGTCGGAACATCACTTAGATTGATTATT CGAGCCGAACTAGGTCAACCAGGTAGATTAATTGGAGACGATCAAATTTACAATGTTGTA GTTACTGCTCACGCATTTATTATAATTTTTTTTATAGTTATACCTATTATAATTGGAGGA TTTGGTAATTGACTTGTTCCTTTAATACTTGGGGCTCCTGATATAGCTTTCCCACGTATA AACAACATAAGGTTTTGACTGTTACCTCCCTCTCTTACTTTATTATTATCAAGAGGAATA GTTGAAAGAGGAGTTGGCACCGGATGAACTGTGTACCCTCCTTTATCAGCAGCTGTAGCA CATGCAGGAGCATCCGTAGATCTCGGTATTTTT…
Scyllaridae	Evibacus	princeps	Genbank	JN701658	GBCDA2702-12	CTATATTTTATCTTCGGCGCATGAGCAGGAATGGTAGGAACATCTCTTAGATTAATTATT CGAGCAGAACTAGGCCAACCAGGAAGACTAATTGGAGATGATCAAATCTACAATGTAGTA GTTACTGCCCACGCCTTTATTATAATTTTTTTTATAGTAATACCTATCATAATCGGTGGA TTTGGAAATTGGCTAGTACCACTGATACTAGGAGCCCCCGACATAGCTTTCCCTCGTATA AATAACATAAGATTTTGACTTCTACCACCATCACTAACTTTACTACTATCAAGAGGAATA GTAGAAAGAGGAGTTGGCACAGGATGGACTGTATATCCTCCCTTAGCTGCAGCAACTGCT CATGCAGGGGCATCAGTAGACCTTGGTATTTTT…
Scyllaridae	Evibacus	princeps	Genbank	JN701658	GBCDA2702-12	CTATATTTTATCTTCGGCGCATGAGCAGGAATGGTAGGAACATCTCTTAGATTAATTATT CGAGCAGAACTAGGCCAACCAGGAAGACTAATTGGAGATGATCAAATCTACAATGTAGTA GTTACTGCCCACGCCTTTATTATAATTTTTTTTATAGTAATACCTATCATAATCGGTGGA TTTGGAAATTGGCTAGTACCACTGATACTAGGAGCCCCCGACATAGCTTTCCCTCGTATA AATAACATAAGATTTTGACTTCTACCACCATCACTAACTTTACTACTATCAAGAGGAATA GTAGAAAGAGGAGTTGGCACAGGATGGACTGTATATCCTCCCTTAGCTGCAGCAACTGCT CATGCAGGGGCATCAGTAGACCTTGGTATTTTT…
Scyllaridae	Scyllarus	arctus	Genbank	KC789454	DNATR2337-13	CTATATTTTATCTTCGGAGCTTGAGCAGGGATAGTTGGAACTTCATTAAGTCTAATTATC CGAGCTGAATTAGGCCAACCAGGGAGTTTAATTGGCGACGATCAAATCTACAATGTAGTA GTCACGGCCCACGCATTTATTATAATTTTCTTCATAGTAATACCAATTATAATCGGAGGA TTTGGAAATTGATTAGTACCTTTAATATTAGGAGCCCCAGATATGGCTTTTCCCCGAATA AATAACATAAGTTTTTGACTCCTACCACCTGCTCTTACCCTTCTCCTTTCAAGTGGAATA GTTGAAAGTGGAGTTGGGACTGGGTGAACCGTTTACCCACCCTTAGCAGCAGCCGTAGCC CACGCGGGCGCCTCAGTAGACATAGGAATTTTC…
Scyllaridae	Scyllarus	arctus	Genbank	KC311423	GBCMD14152-13	CTATATTTTATCTTCGGAGCTTGAGCAGGGATAGTTGGAACTTCATTAAGTCTAATTATC CGAGCTGAATTAGGCCAACCAGGGAGTTTAATTGGCGACGATCAAATCTACAATGTAGTA GTCACGGCCCACGCATTTATTATAATTTTCTTCATAGTAATACCAATTATAATCGGAGGA TTTGGAAATTGATTAGTACCTTTAATATTAGGAGCCCCAGATATGGCTTTTCCCCGAATA AATAACATAAGTTTTTGACTCCTACCACCTGCTCTTACCCTTCTCCTTTCAAGTGGAATA GTTGAAAGTGGAGTTGGGACTGGGTGAACCGTTTACCCACCCTTAGCAGCAGCCGTAGCC CACGCGGGCGCCTCAGTAGACATAGGAATTTTC…
Scyllaridae	Scyllarus	pygmaeus	Genbank	FJ174965	GBCMD2616-09	CTTTATTTTATCTTAGGGGCCTGGGCCGGAATAGTAGGAACCTCACTAAGTTTAATTATC CGAGCAGAACTTGGCCAACCAGGAAGTTTGATCGGCGACGACCAAATTTACAACGTGGTA GTTACGGCCCATGCATTTATTATAATTTTTTTTATAGTTATACCGATTATGATTGGGGGG TTTGGAAATTGACTAGTGCCCCTAATATTAGGCGCCCCAGATATAGCATTTCCTCGAATA AATAACATAAGATTTTGACTTCTCCCACCGGCGCTAACTCTGTTACTATCTAGCGGGATA GTCGAAAGCGGGGTTGGTACTGGATGAACTGTCTACCCGCCCTTAGCCGCTGCAGTGGCT CACGCCGGGGCTTCGGTAGATATGGGTATTTTT…
Scyllaridae	Scyllarus	pygmaeus	Genbank	FJ174965	GBCMD2616-09	CTTTATTTTATCTTAGGGGCCTGGGCCGGAATAGTAGGAACCTCACTAAGTTTAATTATC CGAGCAGAACTTGGCCAACCAGGAAGTTTGATCGGCGACGACCAAATTTACAACGTGGTA GTTACGGCCCATGCATTTATTATAATTTTTTTTATAGTTATACCGATTATGATTGGGGGG TTTGGAAATTGACTAGTGCCCCTAATATTAGGCGCCCCAGATATAGCATTTCCTCGAATA AATAACATAAGATTTTGACTTCTCCCACCGGCGCTAACTCTGTTACTATCTAGCGGGATA GTCGAAAGCGGGGTTGGTACTGGATGAACTGTCTACCCGCCCTTAGCCGCTGCAGTGGCT CACGCCGGGGCTTCGGTAGATATGGGTATTTTT…
Scyllaridae	Scyllarus	depressus	Genbank	JN701679	GBCDA2723-12	CTTTATTTCATCTTAGGAGCTTGAGCCGGAATAGTAGGAACTTCACTAAGTTTAATTATC CGGGCCGAACTTGGCCAACCAGGGAGACTAATTGGTGACGATCAAATTTACAATGTTGTC GTTACCGCCCACGCATTTATTATAATTTTCTTCATAGTAATACCAATTATGATTGGGGGG TTTGGGAATTGATTAGTGCCCCTAATACTAGGTGCCCCAGATATAGCTTTCCCCCGAATA AATAATATAAGATTCTGGCTACTCCCGCCAGCCCTCACTCTTCTTCTTTCCAGAGGAATG GTTGAAAGAGGGGTTGGGACTGGTTGAACAGTCTACCCACCTTTAGCTGCAGCTGTAGCT CACGCAGGAGCCTCAGTAGATATGGGGATTTTT…
Scyllaridae	Scyllarus	depressus	Genbank	JN701679	GBCDA2723-12	CTTTATTTCATCTTAGGAGCTTGAGCCGGAATAGTAGGAACTTCACTAAGTTTAATTATC CGGGCCGAACTTGGCCAACCAGGGAGACTAATTGGTGACGATCAAATTTACAATGTTGTC GTTACCGCCCACGCATTTATTATAATTTTCTTCATAGTAATACCAATTATGATTGGGGGG TTTGGGAATTGATTAGTGCCCCTAATACTAGGTGCCCCAGATATAGCTTTCCCCCGAATA AATAATATAAGATTCTGGCTACTCCCGCCAGCCCTCACTCTTCTTCTTTCCAGAGGAATG GTTGAAAGAGGGGTTGGGACTGGTTGAACAGTCTACCCACCTTTAGCTGCAGCTGTAGCT CACGCAGGAGCCTCAGTAGATATGGGGATTTTT…
Scyllaridae	Scyllarus	americanus	Genbank	JN701676	GBCDA2720-12	CTTTATTTTATTCTTGGCGCTTGAGCTGGAATGGTAGGAACTTCCTTAAGTTTAATTATC CGAGCAGAACTAGGACAACCAGGTAGATTGATTGGAGACGATCAAATTTATAATGTCGTG GTCACTGCACACGCTTTCATTATAATTTTTTTTATAGTTATACCAATTATAATTGGAGGC TTTGGTAATTGATTAGTCCCCCTAATACTAGGGGCCCCTGACATGGCCTTTCCACGCATA AATAACATGAGATTCTGACTTCTTCCCCCGGCACTAACATTGCTACTTTCCAGAGGAATA GTAGAAAGTGGAGTCGGTACTGGTTGAACAGTTTACCCGCCACTGGCAGCTGCCGTTGCC CACGCAGGAGCATCAGTTGACCTCGGGATTTTC…
Scyllaridae	Scyllarus	americanus	Genbank	JN701676	GBCDA2720-12	CTTTATTTTATTCTTGGCGCTTGAGCTGGAATGGTAGGAACTTCCTTAAGTTTAATTATC CGAGCAGAACTAGGACAACCAGGTAGATTGATTGGAGACGATCAAATTTATAATGTCGTG GTCACTGCACACGCTTTCATTATAATTTTTTTTATAGTTATACCAATTATAATTGGAGGC TTTGGTAATTGATTAGTCCCCCTAATACTAGGGGCCCCTGACATGGCCTTTCCACGCATA AATAACATGAGATTCTGACTTCTTCCCCCGGCACTAACATTGCTACTTTCCAGAGGAATA GTAGAAAGTGGAGTCGGTACTGGTTGAACAGTTTACCCGCCACTGGCAGCTGCCGTTGCC CACGCAGGAGCATCAGTTGACCTCGGGATTTTC…
Palinuridae	Nupalirus	chani	Genbank	N/A	MDECA500-10	CTATATTTTATTTTTGGAGCCTGGGCCGGAATAGTGGGGACTTCTCTAAGATTAATTATT CGAGCCGAACTGGGTCAACCAGGAAGTCTAATCGGAGACGACCAAATTTATAACGTAGTC GTAACAGCCCACGCTTTCGTTATAATTTTCTTCATAGTTATACCCATTATAATCGGGGGT TTTGGAAATTGACTAGTCCCGTTAATGCTTGGTGCCCCTGATATAGCATTTCCACGAATA AATAACATAAGGTTCTGGTTGCTACCTCCTTCCCTAACTCTCCTGCTTGCAAGAGGTATA GTGGAAAGCGGGGTAGGAACAGGGTGAACTGTCTATCCCCCCTTATCGGCTGCGGTGGCT CACGCAGGGGCTTCTGTCGATTTAGGAATTTTT…
Palinuridae	Nupalirus	chani	Genbank	N/A	MDECA500-10	CTATATTTTATTTTTGGAGCCTGGGCCGGAATAGTGGGGACTTCTCTAAGATTAATTATT CGAGCCGAACTGGGTCAACCAGGAAGTCTAATCGGAGACGACCAAATTTATAACGTAGTC GTAACAGCCCACGCTTTCGTTATAATTTTCTTCATAGTTATACCCATTATAATCGGGGGT TTTGGAAATTGACTAGTCCCGTTAATGCTTGGTGCCCCTGATATAGCATTTCCACGAATA AATAACATAAGGTTCTGGTTGCTACCTCCTTCCCTAACTCTCCTGCTTGCAAGAGGTATA GTGGAAAGCGGGGTAGGAACAGGGTGAACTGTCTATCCCCCCTTATCGGCTGCGGTGGCT CACGCAGGGGCTTCTGTCGATTTAGGAATTTTT…
Palinuridae	Nupalirus	japonicus	Genbank	KF828009	GBCMA8869-14	NNNTACTTTATTTTTGGAGCTTGAGCAGGCATAGTAGGAACTTCTCTAAGATTGATTATT CGAGCCGAACTAGGTCAACCGGGAAGCCTAATTGGAGACGATCAAATCTATAATGTGGTT GTAACAGCTCATGCTTTCGTTATAATCTTTTTTATAGTTATACCCATCATAATCGGAGGT TTTGGGAATTGATTAGTCCCTCTAATACTGGGAGCCCCTGATATAGCATTTCCTCGAATA AATAACATAAGTTTTTGACTTTTACCCCCCTCGCTAACTCTTCTTCTAGCTAGAGGTATA GTAGAGAGCGGAGTAGGAACAGGATGAACTGTTTACCCACCCCTATCGGCAGCCGTAGCT CACGCCGGAGCCTCTGTGGATTTAGGGATTTTT…
Palinuridae	Nupalirus	japonicus	Genbank	KF828009	GBCMA8869-14	NNNTACTTTATTTTTGGAGCTTGAGCAGGCATAGTAGGAACTTCTCTAAGATTGATTATT CGAGCCGAACTAGGTCAACCGGGAAGCCTAATTGGAGACGATCAAATCTATAATGTGGTT GTAACAGCTCATGCTTTCGTTATAATCTTTTTTATAGTTATACCCATCATAATCGGAGGT TTTGGGAATTGATTAGTCCCTCTAATACTGGGAGCCCCTGATATAGCATTTCCTCGAATA AATAACATAAGTTTTTGACTTTTACCCCCCTCGCTAACTCTTCTTCTAGCTAGAGGTATA GTAGAGAGCGGAGTAGGAACAGGATGAACTGTTTACCCACCCCTATCGGCAGCCGTAGCT CACGCCGGAGCCTCTGTGGATTTAGGGATTTTT…
Scyllaridae	Bathyarctus	formosanus	Genbank	JN701668	GBCDA2712-12	CTTTATTTTATCTTTGGAGCCTGAGCTGGAATAGTAGGAACTTCTTTAAGATTGATTATT CGTGCTGAACTAGGACAACCAGGAAGATTGATCGGAGATGACCAAATCTACAACGTAGTA GTAACAGCCCACGCCTTTGTTATAATTTTTTTCATAGTTATACCTATTATAATCGGAGGA TTTGGTAATTGATTAGTCCCCCTAATATTGGGCGCACCAGACATAGCTTTTCCTCGTATA AATAACATAAGATTCTGGCTGCTGCCCCCCTCCCTAACTCTTTTACTAACGAGAGGAATA GTTGAAAGGGGAGTCGGAACAGGATGGACCGTTTACCCCCCTCTGGCAGCCGCGGTTGCC CACGCAGGAGCCTCAGTAGATTTAGGAATTTTT…
Scyllaridae	Bathyarctus	formosanus	Genbank	JN701668	GBCDA2712-12	CTTTATTTTATCTTTGGAGCCTGAGCTGGAATAGTAGGAACTTCTTTAAGATTGATTATT CGTGCTGAACTAGGACAACCAGGAAGATTGATCGGAGATGACCAAATCTACAACGTAGTA GTAACAGCCCACGCCTTTGTTATAATTTTTTTCATAGTTATACCTATTATAATCGGAGGA TTTGGTAATTGATTAGTCCCCCTAATATTGGGCGCACCAGACATAGCTTTTCCTCGTATA AATAACATAAGATTCTGGCTGCTGCCCCCCTCCCTAACTCTTTTACTAACGAGAGGAATA GTTGAAAGGGGAGTCGGAACAGGATGGACCGTTTACCCCCCTCTGGCAGCCGCGGTTGCC CACGCAGGAGCCTCAGTAGATTTAGGAATTTTT…
Scyllaridae	Bathyarctus	rubens	Genbank	JN701669	GBCDA2713-12	CTTTATTTTATTTTTGGAGCTTGAGCTGGAATAGTAGGAACCTCTCTAAGATTAATCATT CGTGCTGAACTAGGACAACCAGGAAGACTAATTGGAGACGATCAAATCTATAATGTAGTG GTAACAGCCCACGCATTTGTCATAATTTTTTTTATAGTAATACCCATCATAATCGGAGGA TTTGGTAACTGACTAGTCCCCCTAATACTAGGCGCACCCGATATGGCATTTCCTCGCATA AACAATATAAGATTCTGACTGCTGCCCCCATCCCTAACCCTTTTACTATCAAGAGGAATA GTCGAGAGCGGAGTGGGAACGGGATGAACAGTTTACCCGCCCCTAGCAGCAGCTGTGGCG CATGCAGGGGCCTCAGTAGATCTCGGCATCTTC…
Scyllaridae	Bathyarctus	rubens	Genbank	JN701669	GBCDA2713-12	CTTTATTTTATTTTTGGAGCTTGAGCTGGAATAGTAGGAACCTCTCTAAGATTAATCATT CGTGCTGAACTAGGACAACCAGGAAGACTAATTGGAGACGATCAAATCTATAATGTAGTG GTAACAGCCCACGCATTTGTCATAATTTTTTTTATAGTAATACCCATCATAATCGGAGGA TTTGGTAACTGACTAGTCCCCCTAATACTAGGCGCACCCGATATGGCATTTCCTCGCATA AACAATATAAGATTCTGACTGCTGCCCCCATCCCTAACCCTTTTACTATCAAGAGGAATA GTCGAGAGCGGAGTGGGAACGGGATGAACAGTTTACCCGCCCCTAGCAGCAGCTGTGGCG CATGCAGGGGCCTCAGTAGATCTCGGCATCTTC…
Scyllaridae	Galearctus	aurora	Genbank	JN701672	GBCDA2716-12	CTTTATTTTATTTTGGGAGCTTGAGCTGGAATAGTTGGAACCTCTCTTAGTTTGATTATT CGAGCTGAACTTGGCCAGCCAGGCAGACTAATTGGAGACGACCAAATTTATAATGTGGTA GTCACAGCCCACGCGTTTATTATAATCTTTTTTATAGTTATACCAATTATAATTGGTGGA TTCGGTAACTGACTAGTTCCCCTAATACTAGGAGCGCCCGACATGGCATTTCCTCGCATA AATAATATAAGATTTTGGTTGCTTCCCCCTGCCCTAACTCTTCTTCTATCTAGAGGCATA GTCGAGAGAGGAGTCGGCACAGGATGAACAGTTTACCCTCCTTTGGCGGCCGCGGTAGCT CACGCTGGCGCTTCGGTAGATATAGGCATTTTC…
Scyllaridae	Galearctus	aurora	Genbank	JN701672	GBCDA2716-12	CTTTATTTTATTTTGGGAGCTTGAGCTGGAATAGTTGGAACCTCTCTTAGTTTGATTATT CGAGCTGAACTTGGCCAGCCAGGCAGACTAATTGGAGACGACCAAATTTATAATGTGGTA GTCACAGCCCACGCGTTTATTATAATCTTTTTTATAGTTATACCAATTATAATTGGTGGA TTCGGTAACTGACTAGTTCCCCTAATACTAGGAGCGCCCGACATGGCATTTCCTCGCATA AATAATATAAGATTTTGGTTGCTTCCCCCTGCCCTAACTCTTCTTCTATCTAGAGGCATA GTCGAGAGAGGAGTCGGCACAGGATGAACAGTTTACCCTCCTTTGGCGGCCGCGGTAGCT CACGCTGGCGCTTCGGTAGATATAGGCATTTTC…
Scyllaridae	Remiarctus	bertholdii	Genbank	JN701675	GBCDA2719-12	CTTTATTTTATTTTAGGAGCTTGAGCTGGAATAGTTGGAACCTCTCTTAGACTAATTATT CGAGCTGAGCTCGGACAGCCGGGAAGATTAATTGGGGACGATCAAATTTACAATGTAGTG GTCACGGCTCACGCATTTATTATGATTTTTTTCATAGTTATACCAATTATAATTGGAGGG TTCGGTAACTGACTAGTTCCTTTGATACTAGGAGCACCAGACATAGCATTTCCTCGTATA AATAATATGAGATTTTGATTACTTCCCCCTGCACTAACTCTTCTTTTGTCCAGAGGTATA GTAGAAAGAGGAGTAGGTACGGGCTGAACAGTTTACCCCCCGCTAGCGGCCGCAGTAGCT CACGCTGGTGCCTCAGTAGATATGGGCATCTTT…
Scyllaridae	Remiarctus	bertholdii	Genbank	JN701675	GBCDA2719-12	CTTTATTTTATTTTAGGAGCTTGAGCTGGAATAGTTGGAACCTCTCTTAGACTAATTATT CGAGCTGAGCTCGGACAGCCGGGAAGATTAATTGGGGACGATCAAATTTACAATGTAGTG GTCACGGCTCACGCATTTATTATGATTTTTTTCATAGTTATACCAATTATAATTGGAGGG TTCGGTAACTGACTAGTTCCTTTGATACTAGGAGCACCAGACATAGCATTTCCTCGTATA AATAATATGAGATTTTGATTACTTCCCCCTGCACTAACTCTTCTTTTGTCCAGAGGTATA GTAGAAAGAGGAGTAGGTACGGGCTGAACAGTTTACCCCCCGCTAGCGGCCGCAGTAGCT CACGCTGGTGCCTCAGTAGATATGGGCATCTTT…
Scyllaridae	Galearctus	timidus	Genbank	JN701673	GBCDA2717-12	CTTTATTTTATTTTGGGAGCTTGAGCTGGAATAGTTGGAACCTCTCTTAGTCTAATTATT CGAGCTGAACTAGGTCAACCAGGAAGGCTAATTGGAGACGACCAAATTTATAATGTAGTG GTCACGGCCCACGCATTTATTATAATTTTCTTCATAGTTATACCAATTATAATTGGAGGA TTTGGTAATTGACTGGTTCCTTTAATACTAGGAGCCCCCGATATAGCATTCCCCCGCATA AATAACATAAGATTTTGATTGCTACCTCCCGCTCTAACCCTTCTGTTATCCAGTGGAATA GTAGAAAGAGGGGTGGGAACAGGATGAACAGTGTATCCCCCTTTGGCTGCCGCGGTAGCT CACGCAGGTGCTTCAGTAGATATAGGTATTTTC…
Scyllaridae	Galearctus	timidus	Genbank	JN701673	GBCDA2717-12	CTTTATTTTATTTTGGGAGCTTGAGCTGGAATAGTTGGAACCTCTCTTAGTCTAATTATT CGAGCTGAACTAGGTCAACCAGGAAGGCTAATTGGAGACGACCAAATTTATAATGTAGTG GTCACGGCCCACGCATTTATTATAATTTTCTTCATAGTTATACCAATTATAATTGGAGGA TTTGGTAATTGACTGGTTCCTTTAATACTAGGAGCCCCCGATATAGCATTCCCCCGCATA AATAACATAAGATTTTGATTGCTACCTCCCGCTCTAACCCTTCTGTTATCCAGTGGAATA GTAGAAAGAGGGGTGGGAACAGGATGAACAGTGTATCCCCCTTTGGCTGCCGCGGTAGCT CACGCAGGTGCTTCAGTAGATATAGGTATTTTC…
Scyllaridae	Chelarctus	cultrifer	Genbank	JX486084	GBCMD12131-13	CTTTATTTTATTTTAGGAGCTTGAGCTGGATTAGTTGGAACCTCTCTTAGTTTAATTATT CGAGCTGAACTTGGTCAACCAGGAAGATTAATTGGAGACGACCAAATTTATAATGTGGTA GTCACAGCCCATGCATTTATTATAATTTTTTTCATAGTTATACCGATTATAATCGGAGGT TTTGGTAATTGATTAGTTCCACTAATACTTGGGGCTCCTGACATAGCCTTCCCCCGAATA AATAATATAAGATTTTGATTACTTCCCCCTTCCCTAACTCTTCTATTATCTAGGGGGATA GTTGAAAGAGGAGTAGGCACTGGATGGACAGTTTATCCTCCCCTACCGGCCGCCGTGGCT CATGCTGGTGCCTCAGTAGATTTACGTATTTTC…
Scyllaridae	Chelarctus	cultrifer	Genbank	JX486085	GBCMD12130-13	CTTTATTTTATTTTAGGAGCTTGAGCTGGATTAGTTGGAACCTCTCTTAGTTTAATTATT CGAGCTGAACTTGGTCAACCAGGAAGATTAATTGGAGACGACCAAATTTATAATGTGGTA GTCACAGCCCATGCATTTATTATAATTTTTTTCATAGTTATACCGATTATAATCGGAGGT TTTGGTAATTGATTAGTTCCACTAATACTTGGGGCTCCTGACATAGCCTTCCCCCGAATA AATAATATAAGATTTTGATTACTTCCCCCTTCCCTAACTCTTCTATTATCTAGGGGGATA GTTGAAAGAGGAGTAGGCACTGGATGGACAGTTTATCCTCCCCTACCGGCCGCCGTGGCT CATGCTGGTGCCTCAGTAGATTTACGTATTTTC…
Scyllaridae	Chelarctus	crosnieri	Genbank	JX486086	GBCMD12129-13	CTTTATTTTATCTTAGGAGCTTGAGCTGGTATAGTTGGAACTTCTCTTAGTTTAATTATT CGAGCTGAACTTGGCCAACCAGGAAGGTTGATTGGAGATGATCAGATCTATAACGTAGTA GTCACAGCTCACGCGTTTATTATAATTTTCTTCATAGTTATACCAATCATAATCGGAGGA TTTGGTAATTGATTAGTTCCACTAATATTGGGCGCCCCTGATATAGCCTTCCCACGTATA AATAACATAAGTTTTTGATTGCTGCCCCCTTCATTGACTCTTCTTCTATCTAGAGGGATG GTTGAAAGTGGGGTCGGCACAGGGTGAACTGTCTACCCTCCTCTAGCTGCCGCTGTAGCC CACGCTGGTGCCTCAGTAGATTTAGGTATTTTT…
Scyllaridae	Chelarctus	crosnieri	Genbank	JX486086	GBCMD12129-13	CTTTATTTTATCTTAGGAGCTTGAGCTGGTATAGTTGGAACTTCTCTTAGTTTAATTATT CGAGCTGAACTTGGCCAACCAGGAAGGTTGATTGGAGATGATCAGATCTATAACGTAGTA GTCACAGCTCACGCGTTTATTATAATTTTCTTCATAGTTATACCAATCATAATCGGAGGA TTTGGTAATTGATTAGTTCCACTAATATTGGGCGCCCCTGATATAGCCTTCCCACGTATA AATAACATAAGTTTTTGATTGCTGCCCCCTTCATTGACTCTTCTTCTATCTAGAGGGATG GTTGAAAGTGGGGTCGGCACAGGGTGAACTGTCTACCCTCCTCTAGCTGCCGCTGTAGCC CACGCTGGTGCCTCAGTAGATTTAGGTATTTTT…
Scyllaridae	Petrarctus	rugosus	Genbank	JQ229889	GBCMD13460-13	CTTTATTTTATCTTAGGAGCTTGAGCTGGCATAGTAGGAACTTCTCTAAGTTTAATTATT CGAGCAGAACTTGGTCAACCAGGAAGACTAATTGGAGACGATCAAATTTATAACGTCGTA GTAACTGCCCACGCGTTTATTATAATTTTTTTTATAGTTATACCTATTATAATTGGAGGA TTTGGCAACTGGTTAGTCCCACTAATACTAGGCGCCCCTGACATAGCTTTCCCCCGAATA AACAACATAAGGTTTTGACTGCTTCCTCCCTCTTTAACTCTTCTACTATCTAGAGGAATG GTCGAAAGAGGAGTCGGAACAGGATGAACAGTTTATCCACCTTTAGCTGGCGCTGTTGCT CACGCAGGAGCCTCGGTGGACTTAGGAATTTTT…
Scyllaridae	Petrarctus	rugosus	Genbank	JQ229889	GBCMD13460-13	CTTTATTTTATCTTAGGAGCTTGAGCTGGCATAGTAGGAACTTCTCTAAGTTTAATTATT CGAGCAGAACTTGGTCAACCAGGAAGACTAATTGGAGACGATCAAATTTATAACGTCGTA GTAACTGCCCACGCGTTTATTATAATTTTTTTTATAGTTATACCTATTATAATTGGAGGA TTTGGCAACTGGTTAGTCCCACTAATACTAGGCGCCCCTGACATAGCTTTCCCCCGAATA AACAACATAAGGTTTTGACTGCTTCCTCCCTCTTTAACTCTTCTACTATCTAGAGGAATG GTCGAAAGAGGAGTCGGAACAGGATGAACAGTTTATCCACCTTTAGCTGGCGCTGTTGCT CACGCAGGAGCCTCGGTGGACTTAGGAATTTTT…
Scyllaridae	Gibbularctus	gibberosus	Genbank	JN701674	GBCDA2718-12	CTTTATTTCATCTTAGGAGCTTGGGCTGGTATAGTCGGAACCTCATTAAGACTAATCATC CGAGCCGAACTTGGTCAACCAGGAAGGTTGATTGGGGACGACCAAATCTACAATGTAGTA GTAACCGCCCATGCGTTTATTATAATTTTTTTTATAGTAATACCAATTATGATTGGAGGG TTTGGTAATTGACTAGTCCCATTGATACTCGGAGCGCCTGATATAGCTTTTCCCCGTATA AACAACATAAGATTTTGACTTCTACCTCCAGCCCTTACTTTATTGCTATCTAGAGGGATG GTAGAAAGAGGAGTGGGAACGGGTTGAACTGTTTACCCCCCTCTCTCAGCTGCTGTAGCC CACGCGGGCGCTTCAGTAGATCTTGGAATTTTT…
Scyllaridae	Gibbularctus	gibberosus	Genbank	JN701674	GBCDA2718-12	CTTTATTTCATCTTAGGAGCTTGGGCTGGTATAGTCGGAACCTCATTAAGACTAATCATC CGAGCCGAACTTGGTCAACCAGGAAGGTTGATTGGGGACGACCAAATCTACAATGTAGTA GTAACCGCCCATGCGTTTATTATAATTTTTTTTATAGTAATACCAATTATGATTGGAGGG TTTGGTAATTGACTAGTCCCATTGATACTCGGAGCGCCTGATATAGCTTTTCCCCGTATA AACAACATAAGATTTTGACTTCTACCTCCAGCCCTTACTTTATTGCTATCTAGAGGGATG GTAGAAAGAGGAGTGGGAACGGGTTGAACTGTTTACCCCCCTCTCTCAGCTGCTGTAGCC CACGCGGGCGCTTCAGTAGATCTTGGAATTTTT…
Scyllaridae	Biarctus	vitiensis	Genbank	JN701670	GBCDA2714-12	CTGTATTTTATCTTGGGAGCCTGAGCCGGCATGGTCGGAACCTCTCTAAGCCTGATCATT CGAGCCGAACTCGGCCAGCCGGGGACCTTAATTGGAAACGATCAGATCTATAACGTGGTG GTCACAGCCCACGCGTTCATTATAATCTTCTTCATGGTCATACCTATTATAATCGGAGGA TTTGGCAATTGACTTGTTCCCCTAATACTCGGGGCCCCGGACATAGCCTTTCCCCGCATG AACAACATAAGATTTTGACTGCTGCCCCCAGCCCTAACTCTTCTTCTCTCTAGAGGAATA GTAGAAAGCGGGGTGGGGACAGGCTGAACTGTCTACCCCCCTCTTGCAGCGGCCGTGGCT CACGCCGGAGCCTCAGTTGACTTAGGTATCTTT…
Scyllaridae	Biarctus	vitiensis	Genbank	JN701670	GBCDA2714-12	CTGTATTTTATCTTGGGAGCCTGAGCCGGCATGGTCGGAACCTCTCTAAGCCTGATCATT CGAGCCGAACTCGGCCAGCCGGGGACCTTAATTGGAAACGATCAGATCTATAACGTGGTG GTCACAGCCCACGCGTTCATTATAATCTTCTTCATGGTCATACCTATTATAATCGGAGGA TTTGGCAATTGACTTGTTCCCCTAATACTCGGGGCCCCGGACATAGCCTTTCCCCGCATG AACAACATAAGATTTTGACTGCTGCCCCCAGCCCTAACTCTTCTTCTCTCTAGAGGAATA GTAGAAAGCGGGGTGGGGACAGGCTGAACTGTCTACCCCCCTCTTGCAGCGGCCGTGGCT CACGCCGGAGCCTCAGTTGACTTAGGTATCTTT…
Scyllaridae	Thenus	unimaculatus	Genbank	JQ229938	GBCMD13437-13	CTATATTTTATTTTCGGAGCTTGAGCTGGTATAGTAGGAACTTCTCTAAGATTGATTATC CGAGCAGAGTTGGGACAACCCGGTAGCCTAATTGGAGATGACCAAATTTATAACGTGGTT GTAACCGCTCATGCATTTATTATAATTTTTTTTATAGTTATGCCCATCATAATTGGAGGG TTTGGAAACTGACTGGTCCCTCTTATATTAGGAGCCCCAGATATAGCTTTCCCGCGAATG AACAATATAAGATTCTGACTTCTTCCCCCTTCCTTAATACTACTCCTCTCTAGAGGAATA GTAGAAAGAGGAGTTGGTACAGGATGAACTGTATACCCCCCTCTCTCAGCAGCTGTTGCA CATGCAGGAGCCTCGGTAGATCTCGGTATTTTT…
Scyllaridae	Thenus	unimaculatus	Genbank	JQ229931	GBCMD13444-13	CTATATTTTATTTTCGGAGCTTGAGCTGGTATAGTAGGAACTTCTCTAAGATTGATTATC CGAGCAGAGTTGGGACAACCCGGTAGCCTAATTGGAGATGACCAAATTTATAACGTGGTT GTAACCGCTCATGCATTTATTATAATTTTTTTTATAGTTATGCCCATCATAATTGGAGGG TTTGGAAACTGACTGGTCCCTCTTATATTAGGAGCCCCAGATATAGCTTTCCCGCGAATG AACAATATAAGATTCTGACTTCTTCCCCCTTCCTTAATACTACTCCTCTCTAGAGGAATA GTAGAAAGAGGAGTTGGTACAGGATGAACTGTATACCCCCCTCTCTCAGCAGCTGTTGCA CATGCAGGAGCCTCGGTAGATCTCGGTATTTTT…
Scyllaridae	Thenus	orientalis	Genbank	JN165729	GBCMD13559-13	CTATATTTTATTTTTGGAGCTTGAGCTGGTATAGTAGGAACTTCTCTAAGATTGATTATC CGAGCAGAATTAGGACAACCCGGTAGACTAATTGGAGATGACCAAATTTACAACGTGGTT GTAACCGCTCATGCATTTATTATAATTTTTTTTATAGTTATACCTATCATAATTGGAGGG TTTGGAAATTGACTGGTCCCTCTTATATTAGGTGCCCCAGATATAGCTTTCCCACGAATA AATAATATAAGATTCTGACTTCTCCCTCCTTCCTTAATGCTACTCCTCTCTAGAGGAATA GTAGAAAGAGGAGTTGGTACAGGATGGACTGTCTACCCACCTCTCTCAGCAGCTGTTGCA CATGCAGGAGCCTCGGTGGATCTCGGTATTTTT…
Scyllaridae	Thenus	orientalis	Genbank	DQ889173	RBGC079-03	CTATATTTTATTTTTGGAGCTTGAGCTGGTATAGTAGGAACTTCTCTAAGATTGATTATC CGAGCAGAATTAGGACAACCCGGTAGACTAATTGGAGATGACCAAATTTACAACGTGGTT GTAACCGCTCATGCATTTATTATAATTTTTTTTATAGTTATACCTATCATAATTGGAGGG TTTGGAAATTGACTGGTCCCTCTTATATTAGGTGCCCCAGATATAGCTTTCCCACGAATA AATAATATAAGATTCTGACTTCTCCCTCCTTCCTTAATGCTACTCCTCTCTAGAGGAATA GTAGAAAGAGGAGTTGGTACAGGATGGACTGTCTACCCACCTCTCTCAGCAGCTGTTGCA CATGCAGGAGCCTCGGTGGATCTCGGTATTTTT…
Scyllaridae	Thenus	indicus	Genbank	HM015445	GBCDA2676-12	CTATATTTTATCTTTGGAGCTTGAGCTGGTATGGTAGGAACTTCTCTAAGATTAATTATC CGAGCAGAACTGGGTCAGCCCGGCAGCCTGATTGGAGATGATCAAATTTATAATGTGGTT GTAACTGCCCATGCATTCATTATAATTTTTTTTATGGTGATACCTATTATAATCGGAGGA TTCGGTAACTGACTAGTTCCCCTTATATTAGGAGCCCCTGACATAGCTTTCCCACGAATA AACAATATAAGGTTTTGGCTTCTCCCACCCTCCCTGGTACTCCTCCTCTCTAGGGGGATA GTAGAGAGTGGAGTGGGGACCGGATGAACCGTTTACCCTCCCCTATCGGCTGCTGTTGCA CATGCAGGAGCGTCTGTTGATCTCGGTATTTTC…
Scyllaridae	Thenus	indicus	Genbank	JQ229891	GBCMD13458-13	CTATATTTTATCTTTGGAGCTTGAGCTGGTATGGTAGGAACTTCTCTAAGATTAATTATC CGAGCAGAACTGGGTCAGCCCGGCAGCCTGATTGGAGATGATCAAATTTATAATGTGGTT GTAACTGCCCATGCATTCATTATAATTTTTTTTATGGTGATACCTATTATAATCGGAGGA TTCGGTAACTGACTAGTTCCCCTTATATTAGGAGCCCCTGACATAGCTTTCCCACGAATA AACAATATAAGGTTTTGGCTTCTCCCACCCTCCCTGGTACTCCTCCTCTCTAGGGGGATA GTAGAGAGTGGAGTGGGGACCGGATGAACCGTTTACCCTCCCCTATCGGCTGCTGTTGCA CATGCAGGAGCGTCTGTTGATCTCGGTATTTTC…
Palinuridae	Palinurus	elephas	Genbank	JF928212	GBCMD7100-13	TATTTTTTTATCTTCGGAGCTTGAGCTGGCATAGTAGGAACATCCCTAAGCCTTATTATT CGAGCAGAATTAGGACAACCAGGGAGTCTAATTGGAGATGATCAAATTTACAATGTAGTT GTAACAGCACACGCATTTGTTATAATTTTTTTTATAGTAATACCCATTATAATTGGAGGA TTTGGAAATTGATTAGTACCTTTAATATTAGGTGCCCCAGATATAGCCTTCCCACGAATA AACAATATAAGTTTTTGACTTTTACCCCCATCTCTTACACTACTATTAGCAAGTGGAATA GTTGAAAGTGGAGTAGGCACAGGTTGAACTGTCTATCCTCCTCTTTCAGCTGCTGTTGCC CACGCTGGTGCTTCAGTAGACCTTGGAATCTTT…
Palinuridae	Palinurus	elephas	Genbank	JQ306094	JSDAZ215-08	TATTTTTTTATCTTCGGAGCTTGAGCTGGCATAGTAGGAACATCCCTAAGCCTTATTATT CGAGCAGAATTAGGACAACCAGGGAGTCTAATTGGAGATGATCAAATTTACAATGTAGTT GTAACAGCACACGCATTTGTTATAATTTTTTTTATAGTAATACCCATTATAATTGGAGGA TTTGGAAATTGATTAGTACCTTTAATATTAGGTGCCCCAGATATAGCCTTCCCACGAATA AACAATATAAGTTTTTGACTTTTACCCCCATCTCTTACACTACTATTAGCAAGTGGAATA GTTGAAAGTGGAGTAGGCACAGGTTGAACTGTCTATCCTCCTCTTTCAGCTGCTGTTGCC CACGCTGGTGCTTCAGTAGACCTTGGAATCTTT…
Palinuridae	Palinurus	delagoae	Genbank	FJ174958	GBCMD2623-09	NNNNNNNNNNNNNNNNNNNNNNNNNNNGGCATAGTAGGGACATCCCTAAGCCTTATTATT CGAGCAGAGCTAGGACAGCCAGGAAGATTAATCGGGGACGATCAAATTTACAATGTAGTT GTAACAGCACACGCATTCGTTATAATTTTTTTTATAGTAATGCCCATTATAATTGGAGGA TTTGGGAATTGATTAGTGCCTTTAATATTAGGTGCCCCAGATATAGCTTTCCCACGAATA AATAATATAAGATTTTGACTTTTACCACCATCTCTTACACTATTATTAGCAAGAGGGATA GTTGAAAGAGGAGTAGGCACCGGTTGAACTGTTTATCCTCCCCTTTCGGCTGCTGTCGCC CACGCAGGTGCTTCAGTAGATCTGGGAATTTTC…
Palinuridae	Palinurus	delagoae	Genbank	EF546345	GBCMD1921-08	NNNNNNNNNNNNNNNNNNNNNNNNNNNGGCATAGTAGGGACATCCCTAAGCCTTATTATT CGAGCAGAGCTAGGACAGCCAGGAAGATTAATCGGGGACGATCAAATTTACAATGTAGTT GTAACAGCACACGCATTCGTTATAATTTTTTTTATAGTAATGCCCATTATAATTGGAGGA TTTGGGAATTGATTAGTGCCTTTAATATTAGGTGCCCCAGATATAGCTTTCCCACGAATA AATAATATAAGATTTTGACTTTTACCACCATCTCTTACACTATTATTAGCAAGAGGGATA GTTGAAAGAGGAGTAGGCACCGGTTGAACTGTTTATCCTCCCCTTTCGGCTGCTGTCGCC CACGCAGGTGCTTCAGTAGATCTGGGAATTTTC…
Palinuridae	Palibythus	magnificus	Genbank	FJ174955	GBCMD2626-09	NNNNNNNNNNNNNNNNNNNNNNNNNNNGGAATAGTTGGAACATCATTAAGACTTATTATT CGAGCAGAACTAGGTCAACCTGGGAGGTTAATTGGAGATGATCAAATTTACAATGTAGTC GTAACTGCTCACGCTTTTGTGATAATTTTTTTCATAGTTATACCTATTATAATCGGCGGA TTTGGCAATTGACTTGTCCCGTTGATACTAGGAGCTCCCGATATAGCTTTCCCCCGTATA AATAATATAAGATTTTGGCTTTTACCTCCGTCTTTGACTCTTCTGCTGTCGAGGGGAATA GTAGAAAGAGGTGTAGGTACCGGCTGAACAGTATATCCTCCTCTCTCAGCTGCAGTAGCT CACGCCGGTGCATCAGTAGATTTAGGTATTTTT…
Palinuridae	Palibythus	magnificus	Genbank	FJ174955	GBCMD2626-09	NNNNNNNNNNNNNNNNNNNNNNNNNNNGGAATAGTTGGAACATCATTAAGACTTATTATT CGAGCAGAACTAGGTCAACCTGGGAGGTTAATTGGAGATGATCAAATTTACAATGTAGTC GTAACTGCTCACGCTTTTGTGATAATTTTTTTCATAGTTATACCTATTATAATCGGCGGA TTTGGCAATTGACTTGTCCCGTTGATACTAGGAGCTCCCGATATAGCTTTCCCCCGTATA AATAATATAAGATTTTGGCTTTTACCTCCGTCTTTGACTCTTCTGCTGTCGAGGGGAATA GTAGAAAGAGGTGTAGGTACCGGCTGAACAGTATATCCTCCTCTCTCAGCTGCAGTAGCT CACGCCGGTGCATCAGTAGATTTAGGTATTTTT…
Palinuridae	Puerulus	angulatus	Genbank	JX629751	MDECA522-10	NNNNNNNNNNNNNNNNNNNNNNNNNNNNNNNNNNNNNNNNNNNNNTTAAGACTTATTATT CGAGCAGAACTAGGTCAACCTGGAAGGTTAATTGGAGATGATCAAATTTACAATGTAGTC GTAACTGCTCACGCTTTTGTGATAATTTTTTTCATAGTTATACCCATTATAATCGGCGGA TTTGGTAATTGACTTGTCCCGTTGATACTAGGAGCTCCCGACATAGCTTTCCCCCGTATA AATAATATAAGATTTTGGCTTTTACCTCCGTCTTTGACTCTTCTACTGTCGAGGGGAATA GTAGAAAGAGGTGTAGGTACCGGCTGAACAGTATATCCCCCTCTCTCAGCTGCAGTAGCT CACGCCGGTGCATCAGTAGATTTAGGTATTTTT…
Palinuridae	Puerulus	angulatus	Genbank	HQ241554	GBCDA1394-12	NNNNNNNNNNNNNNNNNNNNNNNNNNNNNNNNNNNNNNNNNNNNNTTAAGACTTATTATT CGAGCAGAACTAGGTCAACCTGGAAGGTTAATTGGAGATGATCAAATTTACAATGTAGTC GTAACTGCTCACGCTTTTGTGATAATTTTTTTCATAGTTATACCCATTATAATCGGCGGA TTTGGTAATTGACTTGTCCCGTTGATACTAGGAGCTCCCGACATAGCTTTCCCCCGTATA AATAATATAAGATTTTGGCTTTTACCTCCGTCTTTGACTCTTCTACTGTCGAGGGGAATA GTAGAAAGAGGTGTAGGTACCGGCTGAACAGTATATCCCCCTCTCTCAGCTGCAGTAGCT CACGCCGGTGCATCAGTAGATTTAGGTATTTTT…
Palinuridae	Puerulus	sewelli	Genbank	JQ229890	GBCMD13459-13	NNNNNNNNNNNNNNNNNNNNNNNNNNNNNNNNNNNNNNNNNNNNNTTAAGACTTATCATT CGAGCAGAACTAGGTCAACCTGGTAGACTGATTGGAGATGATCAAATTTACAATGTAGTC GTAACCGCCCACGCCTTTGTAATAATTTTTTTCATAGTTATACCTATTATAATTGGGGGA TTTGGCAATTGACTTGTCCCATTGATACTGGGAGCTCCTGACATAGCTTTCCCCCGAATA AATAATATAAGATTTTGATTGTTACCTCCCTCTCTAACACTTCTTCTCTCTAGTGGAATA GTAGAAAGGGGAGTTGGAACTGGTTGAACAGTTTACCCCCCGCTTTCGGCTGCCGTAGCC CACGCAGGTGCATCAGTTGATCTGGGAATTTTC…
Palinuridae	Puerulus	sewelli	Genbank	JX629763	GBCMA7454-14	NNNNNNNNNNNNNNNNNNNNNNNNNNNNNNNNNNNNNNNNNNNNNTTAAGACTTATCATT CGAGCAGAACTAGGTCAACCTGGTAGACTGATTGGAGATGATCAAATTTACAATGTAGTC GTAACCGCCCACGCCTTTGTAATAATTTTTTTCATAGTTATACCTATTATAATTGGGGGA TTTGGCAATTGACTTGTCCCATTGATACTGGGAGCTCCTGACATAGCTTTCCCCCGAATA AATAATATAAGATTTTGATTGTTACCTCCCTCTCTAACACTTCTTCTCTCTAGTGGAATA GTAGAAAGGGGAGTTGGAACTGGTTGAACAGTTTACCCCCCGCTTTCGGCTGCCGTAGCC CACGCAGGTGCATCAGTTGATCTGGGAATTTTC…
Palinuridae	Puerulus	velutinus	Genbank	JX629764	GBCMA7874-14	TTATATTTTATCTTTGGAGCTTGGGCTGGAATAGTAGGGACATCTTTAAGACTTATTATT CGAGCAGAACTAGGACAACCTGGTAGACTGATTGGGGACGACCAAATTTACAACGTAGTA GTAACTGCCCATGCATTTGTAATAATTTTTTTCATAGTAATGCCAATTATAATTGGTGGA TTCGGTAACTGATTAGTCCCCCTAATATTAGGTGCTCCGGATATAGCTTTCCCTCGTATA AATAACATAAGATTTTGACTTTTACCACCCTCCTTAACACTTTTACTTTCGAGGGGAATA GTGGAAAGGGGGGTAGGTACGGGTTGGACCGTCTACCCCCCCCTTTCGGCCGCGGTGGCG CACGCGGGGGCCTCAGTAGACCTGGGAATCTTT…
Palinuridae	Puerulus	velutinus	Genbank	JX629764	GBCMA7874-14	TTATATTTTATCTTTGGAGCTTGGGCTGGAATAGTAGGGACATCTTTAAGACTTATTATT CGAGCAGAACTAGGACAACCTGGTAGACTGATTGGGGACGACCAAATTTACAACGTAGTA GTAACTGCCCATGCATTTGTAATAATTTTTTTCATAGTAATGCCAATTATAATTGGTGGA TTCGGTAACTGATTAGTCCCCCTAATATTAGGTGCTCCGGATATAGCTTTCCCTCGTATA AATAACATAAGATTTTGACTTTTACCACCCTCCTTAACACTTTTACTTTCGAGGGGAATA GTGGAAAGGGGGGTAGGTACGGGTTGGACCGTCTACCCCCCCCTTTCGGCCGCGGTGGCG CACGCGGGGGCCTCAGTAGACCTGGGAATCTTT…
Palinuridae	Palinustus	waguensis	Genbank	KJ500019	GBCMA10642-15	NNNNNNNNNNNNNNNNNNNNNNNNNNNNNNNNNNNNNNNNGGTCACTAAGCTTAATTATT CGAGCTGAACTTGGACAACCAGGTAGATTGATTGGAGATGATCAAATTTATAACGTAATT GTGACAGCTCATGCCTTTGTAATAATTTTCTTTATAGTAATACCTATCATAATGGGAGGC TTTGGTAACTGACTCCTGCCTTTAATATTGGGAGCCCCAGATATAGCCTTTCCTCGCATA AATAATATAAGATTTTGACTATTGCCCCCATCACTAACTCTACTATTAGCAAGAGGAATA GTAGAAAGAGGAGTTGGAACAGGTTGAACCGTATACCCTCCACTATCGGCCACTATCGCC CACGCAGGGGCATCTGTAGATATAGGTATTTTC…
Palinuridae	Palinustus	waguensis	Genbank	KF959668	GBCMA9817-15	NNNNNNNNNNNNNNNNNNNNNNNNNNNNNNNNNNNNNNNNGGTCACTAAGCTTAATTATT CGAGCTGAACTTGGACAACCAGGTAGATTGATTGGAGATGATCAAATTTATAACGTAATT GTGACAGCTCATGCCTTTGTAATAATTTTCTTTATAGTAATACCTATCATAATGGGAGGC TTTGGTAACTGACTCCTGCCTTTAATATTGGGAGCCCCAGATATAGCCTTTCCTCGCATA AATAATATAAGATTTTGACTATTGCCCCCATCACTAACTCTACTATTAGCAAGAGGAATA GTAGAAAGAGGAGTTGGAACAGGTTGAACCGTATACCCTCCACTATCGGCCACTATCGCC CACGCAGGGGCATCTGTAGATATAGGTATTTTC…
Munididae	Bathymunida	nebulosa	Genbank	AY351053	GBCMD0332-06	CTTTATTTTATTTTTGGAGCCTGAGCCGGNATAGTAGGAACTTCTTTAAGTTTAGTAATC CCGGNTGAATTAGGACAACCAGGAAGATTAATTGGGGATGACCAAATTTACAATGTTATT GTCACTGCTCACGCTTTTGTTATAATTTTTTTTATAGTTATACCAATTATAATTGGAGGT TTTGGTAATTGATTAGTACCATTAATATTAGGGTCACCAGATATAGCATTCCCTCGAATA AATAATATAAGATTTTGACTACTACCGCCATCATTAACTCTTCTAATAATAAGAGGAATG GTAGAAAGAGGAGTAGGAACAGGATGAACAGTTTACCCACCATTAGCCGCAGGAATCGCA CAYGCAGGAGCCTCAGTAGATATAGGTATTTTT…
Munididae	Bathymunida	nebulosa	Genbank	AY351053	GBCMD0332-06	CTTTATTTTATTTTTGGAGCCTGAGCCGGNATAGTAGGAACTTCTTTAAGTTTAGTAATC CCGGNTGAATTAGGACAACCAGGAAGATTAATTGGGGATGACCAAATTTACAATGTTATT GTCACTGCTCACGCTTTTGTTATAATTTTTTTTATAGTTATACCAATTATAATTGGAGGT TTTGGTAATTGATTAGTACCATTAATATTAGGGTCACCAGATATAGCATTCCCTCGAATA AATAATATAAGATTTTGACTACTACCGCCATCATTAACTCTTCTAATAATAAGAGGAATG GTAGAAAGAGGAGTAGGAACAGGATGAACAGTTTACCCACCATTAGCCGCAGGAATCGCA CAYGCAGGAGCCTCAGTAGATATAGGTATTTTT…
Munididae	Onconida	alaini	Genbank	AY351056	GBCMD0335-06	CTTTATTTTATTTTTGGAGCCTGAGCCGGGATGGTTGGCACATCTCTAAGGTTAATTATC CGAGCTGAACTAGGACAACCAGGAAGTTTGATTGGTGATGACCAAATTTATAACGTTATT GTAACAGCACATGCCTTTGTTATAATTTTTTTTATAGTGATACCAATTATAATTGGGGGC TTCGGGAACTGACTAATCCCACTTATATTAGGGTCCCCTGATATAGCTTTCCCACGAATA AATAACATAAGATTTTGACTTCTCCCCCCTTCTCTTACACTTCTTCTAATAAGAGGAATA GTAGAAAGAGGAGTAGGAACTGGATGAACAGTTTACCCGCCTTTAGCTGCAGGAATCGCC CACGCAGGCGCCTCTGTAGATATAGGTATTTTC…
Munididae	Onconida	alaini	Genbank	AY351056	GBCMD0335-06	CTTTATTTTATTTTTGGAGCCTGAGCCGGGATGGTTGGCACATCTCTAAGGTTAATTATC CGAGCTGAACTAGGACAACCAGGAAGTTTGATTGGTGATGACCAAATTTATAACGTTATT GTAACAGCACATGCCTTTGTTATAATTTTTTTTATAGTGATACCAATTATAATTGGGGGC TTCGGGAACTGACTAATCCCACTTATATTAGGGTCCCCTGATATAGCTTTCCCACGAATA AATAACATAAGATTTTGACTTCTCCCCCCTTCTCTTACACTTCTTCTAATAAGAGGAATA GTAGAAAGAGGAGTAGGAACTGGATGAACAGTTTACCCGCCTTTAGCTGCAGGAATCGCC CACGCAGGCGCCTCTGTAGATATAGGTATTTTC…
Munididae	Onconida	tropis	Genbank	AY351060	GBCMD0339-06	CTTTATTTTATTTTTGGGGCCTGAGCTGGGATAGTTGGTACATCTTTAAGTTTAATTATC CGAGCTGAATTAGGACAACCAGGAAGTTTAATTGGCGATGATCAAATTTATAATGTTATT GTTACAGCACACGCCTTTGTTATAATTTTTTTTATAGTAATGCCAATTATAATTGGAGGT TTCGGAAACTGACTAATTCCACTAATATTAGGATCCCCTGATATAGCTTTCCCACGAATA AATAATATAAGATTTTGACTTCTACCCCCCTCTATTACACTTCTTCTAATAAGAGGAATA GTAGAAAGAGGAGTAGGAACTGGATGAACAGTTTACCCACCTTTAGCTGCGGGAATTGCA CATGCGGGCGCCTCCGTAGATATGGGTATTTTT…
Munididae	Onconida	tropis	Genbank	AY351059	GBCMD0338-06	CTTTATTTTATTTTTGGGGCCTGAGCTGGGATAGTTGGTACATCTTTAAGTTTAATTATC CGAGCTGAATTAGGACAACCAGGAAGTTTAATTGGCGATGATCAAATTTATAATGTTATT GTTACAGCACACGCCTTTGTTATAATTTTTTTTATAGTAATGCCAATTATAATTGGAGGT TTCGGAAACTGACTAATTCCACTAATATTAGGATCCCCTGATATAGCTTTCCCACGAATA AATAATATAAGATTTTGACTTCTACCCCCCTCTATTACACTTCTTCTAATAAGAGGAATA GTAGAAAGAGGAGTAGGAACTGGATGAACAGTTTACCCACCTTTAGCTGCGGGAATTGCA CATGCGGGCGCCTCCGTAGATATGGGTATTTTT…
Munididae	Agononida	incerta	Genbank	AF283888	GBCMD0079-06	CTTTACTTTATTTTTGGGGCCTGAGCTGGAATAGTAGGAACCTCATTAAGTTTAATTATT CGAGCCGAACTAGGCCAACCAGGAAGTCTTATTGGAGATGACCAAATCTACAATGTTATT GTTACTGCTCACGCTTTTGTAATAATTTTTTTTATAGTTATACCCATTATAATTGGAGGT TTTGGAAATTGACTAGTTCCCCTAATACTAGGCTCTCCAGATATAGCTTTCCCACGAATA AATAATATAAGTTTTTGGTTACTACCGCCTTCTTTAACCCTTCTCTTAATAAGAGGGATA GTAGAAAGAGGTGTTGGAACAGGTTGAACTGTTTACCCCCCCTTAGCCGCAGGGATTGCC CATGCAGGAGCTTCAGTAGATATAGGAATTTTT…
Munididae	Agononida	incerta	Genbank	AF283888	GBCMD0079-06	CTTTACTTTATTTTTGGGGCCTGAGCTGGAATAGTAGGAACCTCATTAAGTTTAATTATT CGAGCCGAACTAGGCCAACCAGGAAGTCTTATTGGAGATGACCAAATCTACAATGTTATT GTTACTGCTCACGCTTTTGTAATAATTTTTTTTATAGTTATACCCATTATAATTGGAGGT TTTGGAAATTGACTAGTTCCCCTAATACTAGGCTCTCCAGATATAGCTTTCCCACGAATA AATAATATAAGTTTTTGGTTACTACCGCCTTCTTTAACCCTTCTCTTAATAAGAGGGATA GTAGAAAGAGGTGTTGGAACAGGTTGAACTGTTTACCCCCCCTTAGCCGCAGGGATTGCC CATGCAGGAGCTTCAGTAGATATAGGAATTTTT…
Munididae	Plesionida	aliena	Genbank	AY351061	GBCMD0340-06	NNNNNNNNNNNNNNNGGAGCCTGAGCTGGAATAGTAGGCACCTCCTTAAGATTAATTATT CGAGCTGAACTAGGTCAACCAGGAAGCTTAATTGGAGATGATCAAATCTACAACGTTATT GTTACAGCTCATGCTTTTGTTATAATTTTTTTTATAGTTATACCCATTATAATCGGAGGG TTTGGAAATTGGTTAGTCCCCTTAATACTAGGCTCTCCAGATATAGCTTTCCCACGAATA AATAATATAAGATTCTGATTATTACCCCCTTCATTAACACTTCTACTTATAAGAGGAATA GTAGAAAGAGGAGTAGGAACTGGATGAACAGTCTACCCTCCTTTAGCCTCAGGGATCGCT CACGCCGGTGCCTCCGTAGACATAGGAATTTTC…
Munididae	Plesionida	aliena	Genbank	AY351061	GBCMD0340-06	NNNNNNNNNNNNNNNGGAGCCTGAGCTGGAATAGTAGGCACCTCCTTAAGATTAATTATT CGAGCTGAACTAGGTCAACCAGGAAGCTTAATTGGAGATGATCAAATCTACAACGTTATT GTTACAGCTCATGCTTTTGTTATAATTTTTTTTATAGTTATACCCATTATAATCGGAGGG TTTGGAAATTGGTTAGTCCCCTTAATACTAGGCTCTCCAGATATAGCTTTCCCACGAATA AATAATATAAGATTCTGATTATTACCCCCTTCATTAACACTTCTACTTATAAGAGGAATA GTAGAAAGAGGAGTAGGAACTGGATGAACAGTCTACCCTCCTTTAGCCTCAGGGATCGCT CACGCCGGTGCCTCCGTAGACATAGGAATTTTC…
Munididae	Agononida	similis	Genbank	AY350915	GBCMD0194-06	CTTTATTTTGTTTTCGGAGCCTGAGCTGGAATGGTTGGTACTTCCCTAAGTTTAATTATC CGAGCTGAACTAGGCCAACCAGGAAGCTTAATCGGAGATGATCAAATCTATAATGTTATT GTAACAGCACATGCTTTTGTTATAATTTTCTTTATAGTTATACCAATTATAATTGGAGGA TTCGGAAACTGACTGGTTCCTCTTATACTAGGCTCACCAGATATAGCATTCCCACGAATG AATAACATAAGATTTTGACTTCTACCTCCATCTTTAACCCTCCTTCTTATAAGAGGTATA GTAGAAAGAGGAGTAGGAACCGGATGAACAGTATATCCTCCTCTTGCTAGAGGTATTGCT CATGCCGGTGCCTCTGTAGATATAGGAATTTTC…
Munididae	Agononida	similis	Genbank	AY350915	GBCMD0194-06	CTTTATTTTGTTTTCGGAGCCTGAGCTGGAATGGTTGGTACTTCCCTAAGTTTAATTATCCGAGCTGAACTAGGCCAACCAGGAAGCTTAATCGGAGATGATCAAATCTATAATGTTATTGTAACAGCACATGCTTTTGTTATAATTTTCTTTATAGTTATACCAATTATAATTGGAGGATTCGGAAACTGACTGGTTCCTCTTATACTAGGCTCACCAGATATAGCATTCCCACGAATGAATAACATAAGATTTTGACTTCTACCTCCATCTTTAACCCTCCTTCTTATAAGAGGTATAGTAGAAAGAGGAGTAGGAACCGGATGAACAGTATATCCTCCTCTTGCTAGAGGTATTGCTCATGCCGGTGCCTCTGTAGATATAGGAATTTTCTCTTTA…
Munididae	Agononida	procera	Genbank	AY350916	GBCMD0195-06	CTTTACTTCATTTTCGGGGCATGAGCTGGTATAGTCGGCACATCCCTAAGCTTAATCATTCGAGCTGAATTAGGCCAACCAGGAAGTTTAATTGGAGATGATCAAATCTATAATGTTATTGTTACAGCACACGCCTTTGTTATAATTTTTTTTATAGTAATACCTATTATAATTGGTGGGTTCGGAAATTGGTTAGTCCCCCTTATACTAGGCTCCCCAGATATGGCATTCCCGCGGATAAATAACATAAGCTTCTGATTACTACCACCATCTTTAACCCTCCTTCTCATAAGAGGAATAGTAGAAAGAGGGGTGGGAACCGGATGAACTGTTTACCCACCTCTTGCTGCAGGTATCGCACACGCTGGAGCCTCTGTAGATATAGGAATCTTCTCTTTA…
Munididae	Agononida	procera	Genbank	AY350917	GBCMD0196-06	CTTTACTTCATTTTCGGGGCATGAGCTGGTATAGTCGGCACATCCCTAAGCTTAATCATTCGAGCTGAATTAGGCCAACCAGGAAGTTTAATTGGAGATGATCAAATCTATAATGTTATTGTTACAGCACACGCCTTTGTTATAATTTTTTTTATAGTAATACCTATTATAATTGGTGGGTTCGGAAATTGGTTAGTCCCCCTTATACTAGGCTCCCCAGATATGGCATTCCCGCGGATAAATAACATAAGCTTCTGATTACTACCACCATCTTTAACCCTCCTTCTCATAAGAGGAATAGTAGAAAGAGGGGTGGGAACCGGATGAACTGTTTACCCACCTCTTGCTGCAGGTATCGCACACGCTGGAGCCTCTGTAGATATAGGAATCTTCTCTTTA…
Munididae	Paramunida	pictura	Genbank	AY351038	GBCMD0317-06	NNNTATTTTATCTTCGGAGCCTGAGCCGGCATAGTAGGAACTTCTTTAAGTCTAATTATTCGTGCCGAATTAGGACAACCAGGTAGACTAATTGGGGATGACCAAATTTATAATGTTATTGTTACAGCCCATGCTTTCGTTATAATTTTTTTTATAGTTATACCAATTATGATTGGAGGTTTTGGTAATTGATTAATTCCATTAATATTAGGATCACCAGATATAGCTTTTCCCCGTATAAATAATATAAGATTTTGACTATTACCGCCTTCATTAACTCTTCTTCTAATAAGAGGAATAGTAGAAAGAGGAGTAGGAACAGGTTGAACTGTTTATCCCCCTCTAGCTGCAGGAATTGCCCATGCAGGAGCTTCAGTAGATATGGGAATTTTTTCTCTA…
Munididae	Paramunida	pictura	Genbank	GU814858	GBCMD13740-13	CTTTATTTTATCTTCGGAGCCTGAGCCGGCATAGTAGGAACTTCTTTAAGTCTAATTATTCGTGCCGAATTAGGACAACCAGGTAGACTAATTGGGGATGACCAAATTTATAATGTTATTGTTACAGCCCATGCTTTCGTTATAATTTTTTTTATAGTTATACCAATTATGATTGGAGGTTTTGGTAATTGATTAGTTCCATTAATATTAGGATCACCAGATATAGCTTTTCCCCGTATAAATAATATAAGATTTTGACTATTACCGCCTTCATTAACTCTTCTTCTAATAAGAGGAATAGTAGAAAGAGGAGTAGGAACAGGTTGAACTGTTTATCCCCCTCTAGCTGCAGGAATTGCCCATGCAGGAGCTTCAGTAGATATGGGAATTTTTTCTCTA…
Munididae	Paramunida	poorei	Genbank	GU814844	GBCMD13754-13	NNNNNNNNNNNNNNNNNNNNNNNNNNNNNNNNNNTAGGAACTTCTTTAAGACTAATTATCCGTGCCGAATTAGGACAACCAGGTAGATTAATTGGTGATGACCAAATTTATAATGTTATTGTTACAGCCCACGCTTTTGTTATAATTTTCTTTATAGTTATACCAATTATAATTGGAGGATTTGGTAATTGACTAGTCCCATTAATATTAGGATCTCCTGATATAGCTTTTCCCCGTATAAATAATATAAGATTTTGATTGTTGCCACCTTCATTAACTCTTTTACTAATAAGAGGAATAGTAGAAAGAGGAGTAGGAACAGGCTGAACTGTTTACCCCCCTTTAGCAGCAGGAATTGCCCATGCAGGAGCTTCAGTAGATATAGGAATTTTTTCTCTA…
Munididae	Paramunida	poorei	Genbank	GU814845	GBCMD13754-13	NNNNNNNNNNNNNNNNNNNNNNNNNNNNNNNNNNTAGGAACTTCTTTAAGACTAATTATCCGTGCCGAATTAGGACAACCAGGTAGATTAATTGGTGATGACCAAATTTATAATGTTATTGTTACAGCCCACGCTTTTGTTATAATTTTCTTTATAGTTATACCAATTATAATTGGAGGATTTGGTAATTGACTAGTCCCATTAATATTAGGATCTCCTGATATGGCTTTTCCCCGTATAAATAATATAAGATTTTGATTGTTGCCACCTTCATTAACTCTTTTACTAATAAGAGGAATAGTAGAAAGAGGAGTAGGAACAGGCTGAACTGTTTACCCCCCTTTAGCAGCAGGAATTGCCCATGCAGGAGCTTCAGTAGATATAGGAATTTTTTCTCTA…
Munididae	Paramunida	cretata	Genbank	GU814888	GBCMD13710-13	NNNNNNNNNNNNNNNNNNNNNNNNNNNNNNNNNNTAGGAACCTCATTAAGATTAATTATTCGTGCCGAATTAGGTCAACCAGGAAGATTAATTGGTGATGATCAAATTTACAACGTAATTGTAACAGCCCATGCTTTTGTTATAATTTTCTTTATAGTAATACCAATTATAATTGGAGGGTTCGGAAATTGACTAGTTCCACTAATATTAGGTTCACCTGATATAGCTTTTCCTCGTATAAATAATATAAGATTTTGATTACTTCCACCTTCATTAACCCTCCTTCTTATAAGAGGAATAGTAGAAAGAGGGGTAGGTACAGGTTGAACCGTTTATCCCCCTCTCGCCGCAGGAATTGCTCATGCAGGAGCCTCAGTAGATATAGGAATTTTTTCCTTA…
Munididae	Paramunida	cretata	Genbank	GU814887	GBCMD13711-13	NNNNNNNNNNNNNNNNNNNNNNNNNNNNNNNNNNTAGGAACCTCATTAAGATTAATTATTCGTGCCGAATTAGGTCAACCAGGAAGATTAATTGGTGATGATCAAATTTACAACGTAATTGTAACAGCCCATGCTTTTGTTATAATTTTCTTTATAGTAATACCAATTATAATTGGAGGGTTCGGAAATTGACTAGTTCCACTAATATTAGGTTCACCTGATATAGCTTTTCCTCGTATAAATAATATAAGATTTTGATTACTTCCACCTTCATTAACCCTCCTTCTTATAAGAGGAATAGTAGAAAGAGGGGTAGGTACAGGTTGAACCGTTTATCCCCCTCTCGCCGCAGGAATTGCTCATGCAGGAGCCTCAGTAGATATAGGAATTTTTTCCTTA…
Munididae	Paramunida	achernar	Genbank	GU814883	GBCMD13715-13	NNNNNNNNNNNNNNNNNNNNNNNNNNNNNNNNNNTAGGAACTTCTTTAAGACTTATTATTCGAGCCGAATTAGGCCAACCAGGTAGACTAATTGGTGATGATCAAATTTATAATGTTATTGTCACAGCCCACGCTTTTGTTATAATTTTCTTTATAGTTATACCAATTATAATTGGAGGATTTGGAAATTGATTAGTTCCATTAATATTAGGTTCACCAGATATAGCTTTCCCTCGTATAAATAATATAAGATTTTGATTACTTCCTCCTTCATTAACTCTCCTTCTTATAAGAGGAATAGTAGAAAGAGGGGTTGGTACAGGTTGAACTGTATATCCCCCTCTCGCCGCAGGAATTGCTCATGCAGGAGCCTCAGTAGATATAGGAATTTTTTCCTTA…
Munididae	Paramunida	achernar	Genbank	GU814883	GBCMD13715-13	NNNNNNNNNNNNNNNNNNNNNNNNNNNNNNNNNNTAGGAACTTCTTTAAGACTTATTATTCGAGCCGAATTAGGCCAACCAGGTAGACTAATTGGTGATGATCAAATTTATAATGTTATTGTCACAGCCCACGCTTTTGTTATAATTTTCTTTATAGTTATACCAATTATAATTGGAGGATTTGGAAATTGATTAGTTCCATTAATATTAGGTTCACCAGATATAGCTTTCCCTCGTATAAATAATATAAGATTTTGATTACTTCCTCCTTCATTAACTCTCCTTCTTATAAGAGGAATAGTAGAAAGAGGGGTTGGTACAGGTTGAACTGTATATCCCCCTCTCGCCGCAGGAATTGCTCATGCAGGAGCCTCAGTAGATATAGGAATTTTTTCCTTA…
Munididae	Paramunida	echinata	Genbank	GU814919	GBCMD13679-13	NNNNNNNNNNNNNNNNNNNNNNNNNNNNNNNNNNTAGGAACTTCTTTAAGTTTAATTATCCGTGCTGAATTAGGTCAACCAGGTAGATTAATTGGGGATGATCAAATTTACAATGTTATTGTTACAGCCCACGCTTTTGTTATAATTTTCTTTATAGTTATACCAATTATAATTGGAGGTTTTGGTAATTGATTAGTACCTTTAATATTAGGCTCACCAGATATAGCATTTCCACGAATAAATAATATAAGATTTTGACTTCTTCCACCTTCATTAACTCTTCTACTTATAAGAGGAATAGTAGAAAGAGGGGTAGGAACAGGCTGAACTGTTTATCCTCCACTCGCCGCAGGAATTGCTCATGCAGGAGCCTCAGTAGATATAGGAATTTTTTCCTTA…
Munididae	Paramunida	echinata	Genbank	GU814920	GBCMD13678-13	NNNNNNNNNNNNNNNNNNNNNNNNNNNNNNNNNNTAGGAACTTCTTTAAGTTTAATTATCCGTGCTGAATTAGGTCAACCAGGTAGATTAATTGGGGATGATCAAATTTATAATGTTATTGTTACAGCCCACGCTTTTGTTATAATTTTCTTTATAGTTATACCAATTATAATTGGAGGTTTTGGTAATTGATTAGTACCTTTAATATTAGGCTCACCAGATATAGCATTTCCACGAATAAATAATATAAGATTTTGACTTCTTCCACCTTCATTAACTCTTCTACTTATAAGAGGAATAGTAGAAAGAGGGGTAGGAACAGGCTGAACTGTTTATCCTCCACTCGCCGCAGGAATTGCTCATGCAGGAGCCTCAGTAGATATAGGAATTTTTTCCTTA…
Munididae	Paramunida	tricarinata	Genbank	GU814880	GBCMD13718-13	NNNNNNNNNNNNNNNNNNNNNNNNNNNNNNNNNNTAGGAACTTCTCTTAGTTTAATTATCCGAGCTGAACTAGGTCAACCAGGAAGATTAATCGGTGATGACCAAATTTATAATGTTATTGTTACAGCTCATGCTTTTGTTATAATTTTCTTTATAGTAATACCAATTATAATTGGAGGTTTTGGTAATTGACTCGTCCCATTAATATTAGGTTCACCAGATATAGCTTTTCCACGAATAAATAATATAAGATTTTGATTATTACCCCCTTCATTAACTCTTCTTCTTATAAGAGGAATAGTAGAAAGAGGTGTAGGAACAGGTTGAACTGTTTATCCTCCTCTAGCTGCTGGAATTGCACATGCAGGAGCATCAGTAGATATAGGAATTTTTTCTCTT…
Munididae	Paramunida	tricarinata	Genbank	GU814942	GBCMD13656-13	NNNNNNNNNNNNNNNNNNNNNNNNNNNNNNNNNNTAGGAACTTCTCTTAGTTTAATTATCCGAGCTGAACTAGGTCAACCAGGAAGATTAATCGGTGATGACCAAATTTATAATGTTATTGTTACAGCTCATGCTTTTGTTATAATTTTCTTTATAGTAATACCAATTATAATTGGAGGTTTTGGTAATTGACTCGTCCCATTAATATTAGGTTCACCAGATATAGCTTTTCCACGAATAAATAATATAAGATTTTGATTATTACCCCCTTCATTAACTCTTCTTCTTATAAGAGGAATAGTAGAAAGAGGTGTAGGAACAGGTTGAACTGTTTATCCTCCTCTAGCTGCTGGAATTGCACATGCAGGAGCATCAGTAGATATAGGAATTTTTTCTCTT…
Munididae	Paramunida	crinita	Genbank	GU814943	GBCMD13655-13	NNNNNNNNNNNNNNNNNNNNNNNNNNNNNNNNNNTAGGAACTTCTCTTAGTTTAATTATCCGAGCTGAATTAGGTCAACCAGGAAGATTAATCGGTGATGATCAAATTTATAATGTTATTGTTACAGCTCATGCTTTTGTTATAATTTTCTTTATAGTAATACCAATTATAATTGGAGGTTTTGGTAATTGACTTGTCCCATTGATATTAGGTTCACCAGATATAGCTTTTCCACGAATAAATAATATAAGATTTTGATTATTACCCCCTTCATTAACTCTTCTTCTTATAAGAGGAATAGTAGAAAGAGGTGTAGGAACAGGTTGAACTGTTTATCCTCCTCTAGCTGCTGGAATTGCACATGCAGGAGCATCAGTAGATATAGGAATTTTTTCTCTT…
Munididae	Paramunida	crinita	Genbank	GU814850	GBCMD13748-13	NNNNNNNNNNNNNNNNNNNNNNNNNNNNNNNNNNTAGGAACTTCTCTTAGTTTAATTATCCGAGCTGAATTAGGTCAACCAGGAAGATTAATCGGTGATGATCAAATTTATAATGTTATTGTTACAGCTCATGCTTTTGTTATAATTTTCTTTATAGTAATACCAATTATAATTGGAGGTTTTGGTAATTGACTTGTCCCATTGATATTAGGTTCACCAGATATAGCTTTTCCACGAATAAATAATATAAGATTTTGATTATTACCCCCTTCATTAACTCTTCTTCTTATAAGAGGAATAGTAGAAAGAGGTGTAGGAACAGGTTGAACTGTTTATCCTCCTCTAGCTGCTGGAATTGCACATGCAGGAGCATCAGTAGATATAGGAATTTTTTCTCTT…
Munididae	Paramunida	labis	Genbank	GU814894	GBCMD13704-13	NNNNNNNNNNNNNNNNNNNNNNNNNNNNNNNNNNTAGGAACTTCTCTTAGTTTAATTATCCGAGCTGAATTAGGACAACCAGGAAGATTAATTGGTGATGACCAAATTTATAATGTAATTGTTACAGCTCATGCTTTTGTTATAATTTTCTTTATAGTTATACCAATTATAATTGGTGGGTTTGGAAATTGACTTATCCCATTAATATTAGGATCACCAGATATAGCTTTCCCTCGAATAAATAATATAAGGTTTTGATTACTACCTCCTTCACTCACTCTGCTTCTTATAAGAGGAATAGTAGAAAGAGGAGTGGGAACAGGCTGAACTGTTTACCCTCCTCTCGCTGCTGGAATTGCTCATGCAGGAGCCTCAGTAGATATAGGAATTTTTTCTTTA…
Munididae	Paramunida	labis	Genbank	AY351033	GBCMD0312-06	NNNNNNNNNNNNNNNNNNNNNNNNNNNNNNNNNNTAGGAACTTCTCTTAGTTTAATTATCCGAGCTGAATTAGGACAACCAGGAAGATTAATTGGTGATGACCAAATTTATAATGTAATTGTTACAGCTCATGCTTTTGTTATAATTTTCTTTATAGTTATACCAATTATAATTGGTGGGTTTGGAAATTGACTTATCCCATTAATATTAGGATCACCAGATATAGCTTTCCCTCGAATAAATAATATAAGGTTTTGATTACTACCTCCTTCACTCACTCTGCTTCTTATAAGAGGAATAGTAGAAAGAGGAGTGGGAACAGGCTGAACTGTTTACCCTCCTCTCGCTGCTGGAATTGCTCATGCAGGAGCCTCAGTAGATATAGGAATTTTTTCTTTA…
Munididae	Paramunida	thalie	Genbank	AY351046	GBCMD0325-06	CTTTACTTTATTTTTGGAGCATGAGCTGGAATAGTAGGAACTTCATTAAGTTTAATTATTCGTGCTGAACTAGGTCAACCAGGAAGTTTAATTGGTGATGACCAAATTTATAATGTTATTGTTACAGCACACGCTTTTGTAATAATTTTTTTTATAGTAATACCAATCATAATTGGAGGTTTTGGAAACTGATTAGTTCCATTAATACTAGGATCACCAGATATAGCATTCCCACGAATAAACAATATAAGCTTCTGATTACTTCCGCCTTCATTAACTCTATTATTAATAAGAGGAATAGTAGAAAGAGGGGTAGGTACAGGATGAACAGTATACCCCCCTCTCGCTGCAGGAATTGCTCATGCAGGAGCTTCTGTAGATATAGGAATTTTTTCTCTT…
Munididae	Paramunida	thalie	Genbank	AY351047	GBCMD0326-06	CTTTACTTTATTTTTGGAGCATGAGCTGGAATAGTAGGAACTTCATTAAGTTTAATTATTCGTGCTGAACTAGGTCAACCAGGAAGTTTAATTGGTGATGACCAAATTTATAATGTTATTGTTACAGCACACGCTTTTGTAATAATTTTTTTTATAGTAATACCAATCATAATTGGAGGTTTTGGAAACTGATTAGTTCCATTAATACTAGGATCACCAGATATAGCATTCCCACGAATAAACAATATAAGCTTCTGATTACTTCCGCCTTCATTAACTCTATTATTAATAAGAGGAATAGTAGAAAGAGGGGTAGGTACAGGATGAACAGTATACCCCCCTCTCGCTGCAGGAATTGCTCATGCAGGAGCTTCTGTAGATATAGGAATTTTTTCTCTT…
Munididae	Paramunida	amphitrita	Genbank	GU814949	GBCMD13649-13	NNNNNNNNNNNNNNNNNNNNNNNNNNNNNNNNNNTGGGAACTTCATTAAGTCTAATTATTCGTGCCGAACTGGGTCAGCCTGGAAGATTAATTGGTGATGATCAAATTTATAATGTTATTGTTACAGCACACGCTTTTGTAATAATTTTCTTTATAGTAATACCAATTATAATTGGAGGTTTTGGAAATTGATTAGTTCCATTAATATTAGGTTCACCAGATATAGCATTTCCACGTATAAATAATATAAGATTTTGATTATTACCACCTTCATTAACTCTATTACTTATAAGAGGAATAGTAGAAAGAGGAGTGGGAACAGGATGAACAGTATATCCTCCACTAGCTGCTGGAATTGCACATGCAGGTGCTTCCGTAGATATAGGTATTTTTTCATTA…
Munididae	Paramunida	amphitrita	Genbank	GU814846	GBCMD13752-13	NNNNNNNNNNNNNNNNNNNNNNNNNNNNNNNNNNTGGGAACTTCATTAAGTCTAATTATTCGTGCCGAACTGGGTCAGCCTGGAAGATTAATTGGTGATGATCAAATTTATAATGTTATTGTTACAGCACACGCTTTTGTAATAATTTTCTTTATAGTAATACCAATTATAATTGGAGGTTTTGGAAATTGATTAGTTCCATTAATATTAGGTTCACCAGATATAGCATTTCCACGTATAAATAATATAAGATTTTGATTATTACCACCTTCATTAACTCTATTACTTATAAGAGGAATAGTAGAAAGAGGAGTGGGAACAGGATGAACAGTATATCCTCCACTAGCTGCTGGAATTGCACATGCAGGTGCTTCCGTAGATATAGGTATTTTTTCATTA…
Munididae	Paramunida	scabra	Genbank	GU814950	GBCMD13648-13	NNNNNNNNNNNNNNNNNNNNNNNNNNNNNNNNNNTTGGAACATCCCTAAGTTTAATTATCCGAGCTGAGTTAGGTCAACCAGGAAGATTAATTGGTGATGATCAAATTTATAATGTTATTGTAACAGCCCATGCTTTCGTAATAATTTTTTTTATAGTTATACCAATTATAATTGGAGGTTTTGGAAATTGATTAGTTCCATTAATATTAGGTTCACCAGATATAGCTTTCCCACGAATAAATAATATAAGATTTTGATTATTACCTCCCTCTCTTACTCTTCTACTCATAAGAGGAATAGTAGAAAGAGGAGTAGGAACAGGATGAACAGTATATCCTCCTCTTGCTGCAGGAATTGCTCATGCAGGAGCTTCTGTAGATATAGGAATCTTTTCTTTA…
Munididae	Paramunida	scabra	Genbank	GU814924	GBCMD13674-13	NNNNNNNNNNNNNNNNNNNNNNNNNNNNNNNNNNTTGGAACATCCCTAAGTTTAATTATCCGAGCTGAGTTAGGTCAACCAGGAAGATTAATTGGTGATGATCAAATTTATAATGTTATTGTAACAGCCCATGCTTTCGTAATAATTTTTTTTATAGTTATACCAATTATAATTGGAGGTTTTGGAAATTGATTAGTTCCATTAATATTAGGTTCACCAGATATAGCTTTCCCACGAATAAATAATATAAGATTTTGATTATTACCTCCCTCTCTTACTCTTCTACTCATAAGAGGAATAGTAGAAAGAGGAGTAGGAACAGGATGAACAGTATATCCTCCTCTTGCTGCAGGAATTGCTCATGCAGGAGCTTCTGTAGATATAGGAATCTTTTCTTTA…
Munididae	Paramunida	evexa	Genbank	GU814917	GBCMD13681-13	NNNNNNNNNNNNNNNNNNNNNNNNNNNNNNNNNNTTGGAACATCCTTAAGTTTAATTATCCGAGCTGAATTAGGACAACCAGGAAGATTAATTGGTGACGATCAAATTTATAATGTTATTGTTACAGCCCACGCTTTCGTAATAATTTTTTTTATAGTTATACCAATTATAATTGGAGGATTTGGTAATTGATTAGTTCCACTTATACTAGGATCACCAGATATGGCTTTCCCACGAATAAATAATATAAGATTTTGACTACTACCCCCCTCACTAACCCTTCTCCTTATAAGAGGAATAGTAGAGAGAGGAGTAGGAACAGGATGAACAGTGTATCCTCCACTAGCTGCAGGTATTGCTCATGCAGGAGCCTCAGTAGATATAGGAATTTTTTCTCTA…
Munididae	Paramunida	evexa	Genbank	GU814916	GBCMD13682-13	NNNNNNNNNNNNNNNNNNNNNNNNNNNNNNNNNNTTGGAACATCCTTAAGTTTAATTATCCGAGCTGAATTAGGACAACCAGGAAGATTAATTGGTGACGATCAAATTTATAATGTTATTGTTACAGCCCACGCTTTCGTAATAATTTTTTTTATAGTTATACCAATTATAATTGGAGGATTTGGTAATTGATTAGTTCCACTTATACTAGGATCACCAGATATGGCTTTCCCACGAATAAATAATATAAGATTTTGACTACTACCCCCCTCACTAACCCTTCTCCTTATAAGAGGAATAGTAGAGAGAGGAGTAGGAACAGGATGAACAGTGTATCCTCCACTAGCTGCAGGTATTGCTCATGCAGGAGCCTCAGTAGATATAGGAATTTTTTCTCTA…
Munididae	Paramunida	parvispina	Genbank	GU814952	GBCMD13646-13	NNNNNNNNNNNNNNNNNNNNNNNNNNNNNNNNNNTTGGTACATCATTAAGCTTAATTATCCGGGCCGAATTAGGTCAACCAGGAAGATTAATTGGTGATGATCAAATTTATAATGTTATTGTAACAGCACATGCATTTGTGATAATTTTTTTTATAGTTATACCTATTATAATTGGAGGTTTTGGAAATTGATTAGTTCCACTTATATTAGGTTCTCCAGATATAGCTTTTCCCCGAATAAATAATATAAGATTTTGATTATTACCCCCATCACTAACTCTTCTTCTTATAAGAGGAATAGTTGAAAGAGGAGTCGGAACAGGATGAACAGTGTATCCTCCCCTTGCTGCAGGAATTGCACATGCAGGAGCTTCTGTAGATATAGGAATTTTTTCATTA…
Munididae	Paramunida	parvispina	Genbank	GU814953	GBCMD13645-13	NNNNNNNNNNNNNNNNNNNNNNNNNNNNNNNNNNTTGGTACATCATTAAGCTTAATTATCCGGGCCGAATTAGGTCAACCAGGAAGATTAATTGGTGATGATCAAATTTATAATGTTATTGTAACAGCACATGCATTTGTGATAATTTTTTTTATAGTTATACCTATTATAATTGGAGGTTTTGGAAATTGATTAGTTCCACTTATATTAGGTTCTCCAGATATAGCTTTTCCCCGAATAAATAATATAAGATTTTGATTATTACCCCCATCACTAACTCTTCTTCTTATAAGAGGAATAGTTGAAAGAGGAGTCGGAACAGGATGAACAGTGTATCCTCCCCTTGCTGCAGGAATTGCACATGCAGGAGCTTCTGTAGATATAGGAATTTTTTCATTA…
Munididae	Paramunida	stichas	Genbank	GU814864	GBCMD13734-13	NNNNNNNNNNNNNNNNNNNNNNNNNNNNNNNNNNTTGGTACCTCCTTAAGGTTAATTATCCGTGCTGAACTAGGGCAACCAGGAAGATTAATCGGAGACGATCAAATTTATAATGTTATTGTTACAGCCCATGCTTTTGTTATAATTTTTTTTATAGTTATACCAATTATAATTGGAGGATTTGGTAATTGGTTAGTTCCCCTTATACTAGGGTCCCCAGATATAGCTTTCCCACGAATAAATAATATAAGATTTTGATTATTACCTCCTTCATTAACTCTTCTTCTTATAAGAGGAATAGTAGAAAGAGGAGTAGGAACTGGTTGAACAGTTTATCCCCCTCTAGCTGCAGGTATTGCACACGCGGGAGCTTCCGTAGATATAGGAATTTTTTCTCTA…
Munididae	Paramunida	stichas	Genbank	AY351042	GBCMD0321-06	NNNNNNNNNNNNNNNNNNNNNNNNNNNNNNNNNNTTGGTACCTCCTTAAGGTTAATTATCCGTGCTGAACTAGGGCAACCAGGAAGATTAATCGGAGACGATCAAATTTATAATGTTATTGTTACAGCCCATGCTTTTGTTATAATTTTTTTTATAGTTATACCAATTATAATTGGAGGATTTGGTAATTGGTTAGTTCCCCTTATACTAGGGTCCCCAGATATAGCTTTCCCACGAATAAATAATATAAGATTTTGATTATTACCTCCTTCATTAACTCTTCTTCTTATAAGAGGAATAGTAGAAAGAGGAGTAGGAACTGGTTGAACAGTTTATCCCCCTCTAGCTGCAGGTATTGCACACGCGGGAGCTTCCGTAGATATAGGAATTTTTTCTCTA…
Munididae	Paramunida	proxima	Genbank	GU814926	GBCMD13672-13	NNNNNNNNNNNNNNNNNNNNNNNNNNNNNNNNNNNNGGTACCTCTTTAAGATTAATTATTCGTGCCGAATTAGGTCAACCAGGAAGCCTAATTGGAGATGATCAAATTTATAATGTAATTGTTACAGCCCATGCTTTTGTTATAATTTTTTTTATAGTAATACCAATTATAATTGGAGGATTTGGTAATTGATTAATTCCACTTATATTAGGATCTCCAGATATAGCTTTTCCACGAATAAATAATATAAGATTTTGATTATTACCCCCTTCATTAACTCTTCTTCTTATAAGAGGAATAGTAGAAAGAGGAGTAGGAACTGGTTGAACAGTTTATCCTCCTTTAGCTGCAGGTATTGCACATGCAGGAGCTTCTGTAGATATAGGAATTTTTTCTCTC…
Munididae	Paramunida	proxima	Genbank	GU814927	GBCMD13671-13	NNNNNNNNNNNNNNNNNNNNNNNNNNNNNNNNNNTTGGTACCTCTTTAAGATTAATTATTCGTGCCGAATTAGGTCAACCAGGAAGCCTAATTGGAGATGATCAAATTTATAATGTAATTGTTACAGCCCATGCTTTTGTTATAATTTTTTTTATAGTAATACCAATTATAATTGGAGGATTTGGTAATTGATTAATTCCACTTATATTAGGATCTCCAGATATAGCTTTTCCACGAATAAATAATATAAGATTTTGATTATTACCCCCTTCATTAACTCTTCTTCTTATAAGAGGAATAGTAGAAAGAGGAGTAGGAACTGGTTGAACAGTTTATCCTCCTTTAGCTGCAGGTATTGCACATGCAGGAGCTTCTGTAGATATAGGAATTTTTTCTCTC…
Munididae	Paramunida	polita	Genbank	GU814915	GBCMD13683-13	NNNNNNNNNNNNNNNNNNNNNNNNNNNNNNNNNNTTGGAACATCCTTAAGTTTAATTATTCGTGCCGAATTAGGTCAACCAGGTAGACTAATTGGTGATGATCAAATTTATAATGTTATTGTAACAGCCCACGCTTTTGTAATAATTTTCTTTATAGTAATACCAATTATAATTGGAGGATTTGGTAATTGATTAGTCCCACTTATACTAGGATCCCCAGATATAGCTTTTCCACGAATAAATAATATAAGATTTTGATTGCTTCCGCCTTCATTAACTCTTCTTCTTATAAGAGGGATAGTAGAAAGAGGAGTAGGAACAGGATGAACAGTTTATCCCCCTTTAGCTGCAGGAATTGCTCATGCAGGAGCTTCTGTAGATATGGGAATTTTTTCTTTA…
Munididae	Paramunida	polita	Genbank	GU814929	GBCMD13669-13	NNNNNNNNNNNNNNNNNNNNNNNNNNNNNNNNNNTTGGAACATCCTTAAGTTTAATTATTCGTGCCGAATTAGGTCAACCAGGTAGACTAATTGGTGATGATCAAATTTATAATGTTATTGTAACAGCCCACGCTTTTGTAATAATTTTCTTTATAGTAATACCAATTATAATTGGAGGATTTGGTAATTGATTAGTCCCACTTATACTAGGATCCCCAGATATAGCTTTTCCACGAATAAATAATATAAGATTTTGATTGCTTCCGCCTTCATTAACTCTTCTTCTTATAAGAGGGATAGTAGAAAGAGGAGTAGGAACAGGATGAACAGTTTATCCCCCTTTAGCTGCAGGAATTGCTCATGCAGGAGCTTCTGTAGATATGGGAATTTTTTCTTTA…
Munididae	Paramunida	luminata	Genbank	AY351034	GBCMD0313-06	CTTACTTTTATTTTTGGAGCCTGAGCTGGAATAGTTGGAACTTCTCTAAGTTTAATTATTCGTGCAGAATTAGGGCAACCAGGTAGTTTAATTGGAGATGATCAAATTTATAATGTTATTGTTACAGCCCACGCTTTCGTTATAATTTTCTTTATAGTGATACCAATTATAATTGGAGGATTTGGTAACTGATTAGTCCCACTAATACTAGGATCCCCTGATATAGCTTTCCCACGTATAAATAATATAAGTTTTTGATTATTACCTCCTTCATTAACTCTCCTTCTTATAAGAGGAATAGTAGAAAGAGGAGTGGGTACAGGATGAACAGTTTATCCTCCATTAGCTGCAGGAATTGCTCATGCAGGAGCTTCAGTAGATATAGGTATTTTTTCTCTA…
Munididae	Paramunida	luminata	Genbank	AY351035	GBCMD0314-06	CTTTACTTTATTTTTGGAGCCTGAGCTGGAATAGTTGGAACTTCTCTAAGTTTAATTATTCGTGCAGAATTAGGGCAACCAGGTAGTTTAATTGGAGATGATCAAATTTATAATGTTATTGTTACAGCCCACGCTTTCGTTATAATTTTCTTTATAGTGATACCAATTATAATTGGAGGATTTGGTAATTGATTAATCCCACTAATACTAGGATCCCCTGATATAGCTTTCCCACGTATAAATAATATAAGTTTTTGATTATTACCTCCTTCATTAACTCTCCTTCTTATAAGAGGAATAGTAGAAAGAGGAGTGGGTACAGGATGAACAGTTTATCCTCCATTAGCTGCAGGAATTGCACATGCAGGAGCTTCAGTAGATATAGGTATTTTTTCTCTA…
Munididae	Paramunida	belone	Genbank	GU814863	GBCMD13735-13	NNNNNNNNNNNNNNNNNNNNNNNNNNNNNNNNNNTTGGAACTTCTTTAAGTTTAATTATTCGAGCTGAATTAGGTCAACCAGGAAGATTAATTGGAGATGATCAAATTTATAATGTTATTGTAACTGCACACGCCTTCGTTATAATTTTCTTTATAGTAATACCAATCATAATTGGAGGATTTGGTAATTGATTAGTTCCACTTATATTAGGTTCACCAGATATAGCTTTTCCACGTATAAATAATATAAGATTTTGATTACTTCCCCCTTCATTAACCCTCCTCCTTATAAGAGGAATAGTAGAAAGAGGTGTAGGTACAGGATGAACAGTCTATCCTCCTTTAGCTGCAGGAATTGCCCATGCAGGAGCTTCCGTAGATATAGGGATTTTTTCTTTA…
Munididae	Paramunida	belone	Genbank	GU814865	GBCMD13733-13	NNNNNNNNNNNNNNNNNNNNNNNNNNNNNNNNNNTTGGAACTTCTTTAAGTTTAATTATTCGAGCTGAATTAGGTCAACCAGGAAGATTAATTGGAGATGATCAAATTTATAATGTTATTGTAACTGCACACGCCTTCGTTATAATTTTCTTTATAGTAATACCAATCATAATTGGAGGATTTGGTAATTGATTAGTTCCACTTATATTAGGTTCACCAGATATAGCTTTTCCACGTATAAATAATATAAGATTTTGATTACTTCCCCCTTCATTAACCCTCCTCCTTATAAGAGGAATAGTAGAAAGAGGTGTAGGTACAGGATGAACAGTCTATCCTCCTTTAGCTGCAGGAATTGCCCATGCAGGAGCTTCCGTAGATATAGGAATTTTTTCTTTA…
Munididae	Paramunida	curvata	Genbank	GU814870	GBCMD13728-13	NNNNNNNNNNNNNNNNNNNNNNNNNNNNNNNNNNTTGGAACATCTTTAAGTTTAATTATCCGTGCAGAACTAGGACAACCAGGAAGATTAATTGGAGATGATCAAATTTATAATGTTATTGTTACAGCACACGCATTCGTTATAATTTTCTTTATAGTTATACCAATTATAATTGGTGGATTTGGTAATTGATTAGTTCCTTTAATATTAGGATCCCCAGATATAGCTTTTCCACGAATAAATAATATAAGATTTTGATTATTACCCCCTTCATTAACTCTTCTTCTTATAAGAGGAATAGTAGAAAGAGGAGTAGGAACAGGATGAACAGTTTATCCCCCTCTAGCTGCAGGTATTGCTCATGCGGGTGCCTCCGTAGATATAGGAATTTTCTCTTTA…
Munididae	Paramunida	curvata	Genbank	GU814871	GBCMD13727-13	NNNNNNNNNNNNNNNNNNNNNNNNNNNNNNNNNNTTGGAACATCTTTAAGTTTAATTATCCGTGCAGAACTAGGACAACCAGGAAGATTAATTGGAGATGATCAAATTTATAATGTTATTGTTACAGCACACGCATTCGTTATAATTTTCTTTATAGTTATACCAATTATAATTGGTGGATTTGGTAATTGATTAGTTCCTTTAATATTAGGATCCCCAGATATAGCTTTTCCACGAATAAATAATATAAGATTTTGATTATTACCCCCTTCATTAACTCTTCTTCTTATAAGAGGAATAGTAGAAAGAGGAGTAGGAACAGGATGAACAGTTTATCCCCCTCTAGCTGCAGGTATTGCTCATGCGGGTGCCTCCGTAGATATAGGAATTTTCTCTTTA…
Munididae	Paramunida	cristata	Genbank	GU814881	GBCMD13717-13	NNNNNNNNNNNNNNNNNNNNNNNNNNNNNNNNNNTTGGTACCTCTTTAAGTTTAATTATCCGTGCTGAATTAGGACAACCAGGAAGATTAATTGGAGATGATCAAATTTATAATGTTATTGTTACAGCACATGCTTTTGTAATAATTTTCTTTATAGTTATACCAATTATAATTGGAGGATTTGGTAATTGATTAGTTCCTTTAATATTAGGATCTCCAGATATAGCTTTCCCACGAATAAATAATATAAGTTTTTGACTGTTACCCCCTTCTTTAACTCTTCTTCTTATAAGAGGAATGGTAGAAAGAGGAGTAGGTACAGGATGAACAGTTTATCCCCCTCTCGCAGCAGGAATCGCTCATGCAGGTGCTTCCGTAGATATAGGAATTTTTTCTTTA…
Munididae	Paramunida	cristata	Genbank	GU814925	GBCMD13673-13	NNNNNNNNNNNNNNNNNNNNNNNNNNNNNNNNNNTTGGTACCTCTTTAAGTTTAATTATCCGTGCTGAATTAGGACAACCAGGAAGATTAATTGGAGATGATCAAATTTATAATGTTATTGTTACAGCACATGCTTTTGTAATAATTTTCTTTATAGTTATACCAATTATAATTGGAGGATTTGGTAATTGATTAGTTCCTTTAATATTAGGATCTCCAGATATAGCTTTCCCACGAATAAATAATATAAGTTTTTGACTGTTACCCCCTTCTTTAACTCTTCTTCTTATAAGAGGAATGGTGGAAAGAGGAGTAGGTACAGGATGAACAGTTTATCCCCCTCTCGCAGCAGGAATCGCTCATGCAGGTGCTTCCGTAGATATAGGAATTTTTTCTTTA…
Munididae	Paramunida	pronoe	Genbank	AY351040	GBCMD0319-06	NNNNNNNNNNNNNNNNNNNNNNNNNNNNNNNNNNTTGGAACCTCCTTAAGTTTAATTATTCGTGCTGAATTAGGCCAACCAGGAAGATTAATTGGGGATGACCAAATCTACAATGTTATTGTAACAGCACACGCGTTTGTTATAATTTTTTTTATAGTTATACCTATTATAATTGGAGGATTCGGTAATTGATTAATTCCTCTTATATTAGGATCTCCTGATATAGCTTTTCCACGGATAAATAATATAAGTTTCTGACTTCTTCCACCTTCATTAACTCTACTTCTAATAAGAGGAATAGTAGAAAGAGGAGTAGGGACAGGATGAACTGTTTATCCACCTTTAGCTGCAGGTATTGCCCACGCAGGAGCCTCCGTAGATATAGGTATTTTTTCTCTA…
Munididae	Paramunida	pronoe	Genbank	GU814891	GBCMD13707-13	NNNNNNNNNNNNNNNNNNNNNNNNNNNNNNNNNNTTGGAACCTCCTTAAGTTTAATTATTCGTGCTGAATTAGGCCAACCAGGAAGATTAATTGGGGATGACCAAATCTACAATGTTATTGTAACAGCACACGCGTTTGTTATAATTTTTTTTATAGTTATACCTATTATAATTGGAGGATTCGGTAATTGATTAATTCCTCTTATATTAGGATCTCCTGATATAGCTTTTCCACGGATAAATAATATAAGTTTCTGACTTCTTCCACCTTCATTAACTCTACTTCTAATAAGAGGAATAGTAGAAAGAGGAGTAGGGACAGGATGAACTGTTTATCCACCTTTAGCTGCAGGTATTGCCCACGCAGGAGCCTCCGTAGATATAGGTATTTTTTCTCTA…
Munididae	Paramunida	leptotes	Genbank	GU814879	GBCMD13719-13	NNNNNNNNNNNNNNNNNNNNNNNNNNNNNNNNNNTAGGAACTTCCTTAAGATTAATTATTCGTGCCGAATTAGGACAACCAGGAAGCCTAATTGGGGATGATCAAATTTACAATGTTATTGTTACAGCTCACGCTTTTGTTATAATTTTCTTTATAGTTATACCTATTATAATTGGAGGATTTGGTAATTGATTAGTTCCACTAATACTAGGATCCCCAGATATAGCTTTCCCACGAATAAATAATATAAGTTTCTGACTTTTACCACCTTCACTAACTCTTCTTCTAATAAGAGGAATAGTAGAAAGAGGGGTTGGAACAGGATGAACAGTTTACCCTCCCCTCGCCGCTGGAATTGCACACGCAGGGGCTTCCGTAGACATAGGAATTTTTTCACTT…
Munididae	Paramunida	leptotes	Genbank	GU814879	GBCMD13719-13	NNNNNNNNNNNNNNNNNNNNNNNNNNNNNNNNNNTAGGAACTTCCTTAAGATTAATTATTCGTGCCGAATTAGGACAACCAGGAAGCCTAATTGGGGATGATCAAATTTACAATGTTATTGTTACAGCTCACGCTTTTGTTATAATTTTCTTTATAGTTATACCTATTATAATTGGAGGATTTGGTAATTGATTAGTTCCACTAATACTAGGATCCCCAGATATAGCTTTCCCACGAATAAATAATATAAGTTTCTGACTTTTACCACCTTCACTAACTCTTCTTCTAATAAGAGGAATAGTAGAAAGAGGGGTTGGAACAGGATGAACAGTTTACCCTCCCCTCGCCGCTGGAATTGCACACGCAGGGGCTTCCGTAGACATAGGAATTTTTTCACTT…
Munididae	Paramunida	tenera	Genbank	GU814875	GBCMD13723-13	NNNNNNNNNNNNNNNNNNNNNNNNNNNNNNNNNNTTGGTACATCTTTAAGTTTAATTATTCGTGCTGAATTAGGTCAACCAGGAAGATTAATTGGAGACGATCAAATCTATAATGTTATTGTCACCGCACATGCTTTTGTTATAATTTTTTTTATAGTTATACCAATTATAATTGGAGGGTTTGGAAATTGATTAGTTCCACTTATATTAGGTTCTCCTGATATAGCATTCCCACGAATAAATAATATAAGTTTTTGACTTTTACCTCCTTCATTAACACTTCTTCTTATAAGAGGAATAGTAGAAAGAGGTGTTGGGACTGGATGAACAGTATACCCCCCTCTTGCTGCTGGAATTGCACATGCAGGAGCATCTGTAGATATAGGAATTTTTTCATTA…
Munididae	Paramunida	tenera	Genbank	GU814854	GBCMD13744-13	NNNNNNNNNNNNNNNNNNNNNNNNNNNNNNNNNNTTGGTACATCTTTAAGTTTAATTATTCGTGCTGAATTAGGTCAACCAGGAAGATTAATTGGAGACGATCAAATCTATAATGTTATTGTCACCGCACATGCTTTTGTTATAATTTTTTTTATAGTTATACCAATTATAATTGGAGGGTTTGGAAATTGATTAGTTCCACTTATATTAGGTTCTCCTGATATAGCATTCCCACGAATAAATAATATAAGTTTTTGACTTTTACCTCCTTCATTAACACTTCTTCTTATAAGAGGAATAGTAGAAAGAGGTGTTGGGACTGGATGAACAGTATACCCCCCTCTTGCTGCTGGAATTGCACATGCAGGAGCATCTGTAGATATAGGAATTTTTTCATTA…
Munididae	Paramunida	setigera	Genbank	GU814898	GBCMD13700-13	NNNNNNNNNNNNNNNNNNNNNNNNNNNNNNNNNNTTGGAACATCCTTAAGTTTAATTATTCGTGCTGAACTAGGACAACCAGGAAGACTAATTGGAGATGATCAAATCTATAATGTTATTGTTACTGCGCATGCTTTTGTTATAATTTTTTTTATGGTGATACCTATTATAATTGGGGGGTTTGGAAATTGATTAGTTCCATTAATATTAGGGTCCCCTGATATAGCATTCCCACGAATAAATAATATAAGGTTTTGACTTCTGCCTCCTTCATTAACCCTTCTTCTTATAAGAGGAATAGTAGAAAGGGGTGTTGGAACAGGATGGACTGTATACCCTCCCCTTGCTGCAGGAATTGCTCATGCAGGAGCTTCTGTAGATATAGGAATTTTTTCATTA…
Munididae	Paramunida	setigera	Genbank	GU814900	GBCMD13698-13	NNNNNNNNNNNNNNNNNNNNNNNNNNNNNNNNNNTTGGAACATCCTTAAGTTTAATTATTCGTGCTGAACTAGGACAACCAGGAAGACTAATTGGAGATGATCAAATCTATAATGTTATTGTTACTGCGCATGCTTTTGTTATAATTTTTTTTATGGTGATACCTATTATAATTGGGGGGTTTGGAAATTGATTAGTTCCATTAATATTAGGGTCCCCTGATATAGCATTCCCACGAATAAATAATATAAGGTTTTGACTTCTGCCTCCTTCATTAACCCTTCTTCTTATAAGAGGAATAGTAGAAAGGGGTGTTGGAACAGGATGGACTGTATACCCTCCCCTTGCTGCAGGAATTGCTCATGCAGGAGCTTCTGTAGATATAGGAATTTTTTCATTA…
Munididae	Paramunida	longior	Genbank	GU814911	GBCMD13687-13	NNNNNNNNNNNNNNNNNNNNNNNNNNNNNNNNNNTTGGAACATCCCTAAGCTTAATTATCCGTGCTGAACTCGGTCAACCAGGGAGCTTAATCGGAGATGATCAAATTTATAATGTTATTGTTACAGCTCATGCTTTTGTTATAATTTTTTTTATAGTTATACCTATTATAATTGGAGGGTTTGGTAATTGACTAATTCCCCTTATATTAGGTTCTCCTGATATAGCATTTCCACGAATAAACAATATAAGGTTTTGACTTCTACCCCCTTCATTAACCCTTCTTCTTATAAGAGGAATAGTGGAAAGTGGGGTAGGAACAGGATGAACAGTGTATCCCCCCCTTGCTGCAGGGATTGCCCATGCAGGAGCCTCTGTAGACATAGGAATCTTCTCATTA…
Munididae	Paramunida	longior	Genbank	GU814913	GBCMD13685-13	NNNNNNNNNNNNNNNNNNNNNNNNNNNNNNNNNNTTGGAACATCCCTAAGCTTAATTATCCGTGCTGAACTCGGTCAACCAGGGAGCTTAATCGGAGATGATCAAATTTATAATGTTATTGTTACAGCTCATGCTTTTGTTATAATTTTTTTTATAGTTATACCTATTATAATTGGAGGGTTTGGTAATTGACTAATTCCCCTTATATTAGGTTCTCCTGATATAGCATTTCCACGAATAAACAATATAAGGTTTTGACTTCTACCCCCTTCATTAACCCTTCTTCTTATAAGAGGAATAGTGGAAAGTGGGGTAGGAACAGGATGAACAGTGTATCCCCCCCTTGCTGCAGGGATTGCCCATGCAGGAGCCTCTGTAGACATAGGAATCTTCTCATTA…
Munididae	Paramunida	spica	Genbank	GU814868	GBCMD13730-13	NNNNNNNNNNNNNNNNNNNNNNNNNNNNNNNNNNTAGGAACCTCTTTAAGCTTAATCATCCGTGCTGAATTAGGGCAGCCAGGAAGATTAATTGGAGATGATCAAATCTATAATGTAATTGTAACTGCCCATGCTTTCGTTATAATTTTCTTTATGGTAATACCAATTATAATTGGAGGATTCGGTAATTGATTAGTCCCACTTATATTAGGATCCCCAGATATAGCTTTTCCACGTATAAATAATATAAGATTTTGACTACTCCCCCCTTCATTAACACTCCTTCTTATAAGAGGAATAGTAGAAAGAGGAGTGGGTACAGGATGAACAGTTTACCCCCCTCTAGCTGCGGGAATTGCCCATGCAGGAGCCTCTGTAGACATAGGAATTTTTTCTTTA…
Munididae	Paramunida	spica	Genbank	GU814866	GBCMD13732-13	NNNNNNNNNNNNNNNNNNNNNNNNNNNNNNNNNNTAGGAACCTCTTTAAGCTTAATCATCCGTGCTGAATTAGGGCAGCCAGGAAGATTAATTGGAGATGATCAAATCTATAATGTAATTGTAACTGCCCATGCTTTCGTTATAATTTTCTTTATGGTAATACCAATTATAATTGGAGGATTCGGTAATTGATTAGTCCCACTTATATTAGGATCCCCAGATATAGCTTTTCCACGTATAAATAATATAAGATTTTGACTACTCCCCCCTTCATTAACACTCCTTCTTATAAGAGGAATAGTAGAAAGAGGAGTGGGTACAGGATGAACAGTTTACCCCCCTCTAGCTGCGGGAATTGCCCATGCAGGAGCCTCTGTAGACATAGGAATTTTTTCTTTA…
Munididae	Agononida	marini	Genbank	AY350914	GBCMD0193-06	CTTTACTTTATTTTCGGAGCCTGAGCTGGGATAGTAAGGACTTCTTTAAGCCTAATCATCCGCACAGAATTAGGCCACCCAGGAAGCTTAATTGGAGAGGACCAAATTTATAATGTAATTGTCACCGCCCACGCTTTTGTTATAATTTTTTTTATAGTAATACCTATTATAATTGGAGGGTTCGGGAATTGATTAGTGCCTCTAATGTTAGGATCCCCTGATATAGCTTTCCCACGAATAAATAATATAAGATTTTGACTTCTACCCCCCTCCCTAACCCTTTTATTAATAAGAGGAATAGTAGAGAGAGGAGTGGGAACAGGATGAGCCGTTTACCCTCCACTAGCTGCAGGAATCGCTCACGCAGGAGCTTCAGTAGATATGGGAATTTTTTCTTTA…
Munididae	Agononida	marini	Genbank	AY350914	GBCMD0193-06	CTTTACTTTATTTTCGGAGCCTGAGCTGGGATAGTAAGGACTTCTTTAAGCCTAATCATCCGCACAGAATTAGGCCACCCAGGAAGCTTAATTGGAGAGGACCAAATTTATAATGTAATTGTCACCGCCCACGCTTTTGTTATAATTTTTTTTATAGTAATACCTATTATAATTGGAGGGTTCGGGAATTGATTAGTGCCTCTAATGTTAGGATCCCCTGATATAGCTTTCCCACGAATAAATAATATAAGATTTTGACTTCTACCCCCCTCCCTAACCCTTTTATTAATAAGAGGAATAGTAGAGAGAGGAGTGGGAACAGGATGAGCCGTTTACCCTCCACTAGCTGCAGGAATCGCTCACGCAGGAGCTTCAGTAGATATGGGAATTTTTTCTTTA…
Munididae	Paramunida	granulata	Genbank	GU814893	GBCMD13705-13	CTTTACTTCATTTTCGGCGCTTGGGCAGGAATAGTTGGAACCTCATTAAGATTAATTATCCGAGCTGAATTAGGTCAACCAGGTAGACTAATCGGAGATGACCAAATTTACAATGTAATTGTTACAGCCCACGCCTTTGTTATAATTTTTTTTATAGTTATACCAATTATAATTGGAGGATTTGGAAACTGATTAGTCCCTCTTATACTAGGCTCACCAGATATAGCTTTCCCCCGCATAAACAACATAAGATTTTGACTTCTTCCTCCCTCACTCACACTTCTTCTTATAAGAGGTATAGTAGAAAGAGGGGTAGGAACTGGGTGAACAGTGTACCCCCCCCTAGCTGCGGGGATTGCTCATGCAGGAGCCTCCGTAGATATAGGGATTTTCTCCCTT…
Munididae	Paramunida	granulata	Genbank	GU814861	GBCMD13737-13	CTTTACTTCATTTTCGGCGCTTGGGCAGGAATAGTTGGAACCTCATTAAGATTAATTATCCGAGCTGAATTAGGTCAACCAGGTAGACTAATCGGAGATGACCAAATTTACAATGTAATTGTTACAGCCCACGCCTTTGTTATAATTTTTTTTATAGTTATACCAATTATAATTGGAGGATTTGGAAACTGATTAGTCCCTCTTATACTAGGCTCACCAGATATAGCTTTCCCCCGCATAAACAACATAAGATTTTGACTTCTTCCTCCCTCACTCACACTTCTTCTTATAAGAGGTATAGTAGAAAGAGGGGTAGGAACTGGGTGAACAGTGTACCCCCCCCTAGCTGCGGGGATTGCTCATGCAGGAGCCTCCGTAGATATAGGGATTTTCTCCCTT…
Munididae	Munida	quadrispina	Genbank	DQ882092	DQCS040-08	TTATATTTTATTTTTGGAGCTTGAGCAGGAATAGTAGGAACATCTTTAAGTCTTATTATTCGAGCTGAATTAGGCCAACCAGGAAGATTGATTGGAGACGACCAGATTTATAATGTTATTGTCACCGCTCACGCTTTTGTTATAATTTTTTTTATAGTTATGCCTATTATAATTGGTGGGTTTGGTAACTGGTTAGTTCCTCTTATATTAGGAGCCCCAGATATAGCTTTCCCTCGAATAAACAACATGAGATTTTGGTTGCTTCCTCCCTCATTAACACTTCTTCTTATAAGAGGACTAGTAGAAAGAGGAGTTGGAACAGGTTGAACAGTTTATCCACCTTTAGCTGCGGGTATTGCTCACGCAGGTGCATCTGTTGATATGGGTATTTTCTCTCTC…
Munididae	Munida	quadrispina	Genbank	DQ882090	DSCRA112-07	TTATATTTTATTTTTGGAGCTTGAGCAGGAATAGTAGGAACATCTTTAAGTCTTATTATTCGAGCTGAATTAGGCCAACCAGGAAGATTGATTGGAGACGACCAGATTTATAATGTTATTGTCACCGCTCACGCTTTTGTTATAATTTTTTTTATAGTTATGCCTATTATAATTGGTGGGTTTGGTAACTGGTTAGTTCCTCTTATATTAGGAGCCCCAGATATAGCTTTCCCTCGAATAAACAACATGAGATTTTGGTTGCTTCCTCCCTCATTAACACTTCTTCTTATAAGAGGACTAGTAGAAAGAGGAGTTGGAACAGGTTGAACAGTTTATCCACCTTTAGCTGCGGGTATTGCTCACGCAGGTGCATCTGTTGATATGGGTATTTTCTCTCTC…
Munididae	Munida	gregaria	Genbank	AY700175	GBCMD2306-08	TTATATTTTATTTTTGGTGCTTGAGCAGGAATAGTAGGAACATCTTTAAGGTTAATTATTCGAGCTGAATTAGGACAACCAGGAAGTTTAATTGGAGATGATCAGATTTATAATGTTATTGTAACTGCTCATGCTTTTGTTATAATTTTTTTTATAGTTATACCTATTATAATTGGTGGTTTTGGTAACTGACTTGTTCCTCTTATATTAGGAGCACCTGATATAGCTTTTCCTCGAATAAATAATATAAGGTTTTGACTTCTACCCCCATCTTTAACTCTCCTTCTTATAAGAGGTATAGTTGAAAGAGGTGTTGGTACAGGTTGAACAGTTTATCCTCCTTTAGCTGCAGGTATTGCTCATGCAGGAGCATCTGTTGATTTAGGTATTTTTTCTCTA…
Munididae	Munida	gregaria	Genbank	AY700170	GBCMD2311-08	TTATATTTTATTTTTGGTGCTTGAGCAGGAATAGTAGGAACATCTTTAAGGTTAATTATTCGAGCTGAATTAGGACAACCAGGAAGTTTAATTGGAGATGATCAGATTTATAATGTTATTGTAACTGCTCATGCTTTTGTTATAATTTTTTTTATAGTTATACCTATTATAATTGGTGGTTTTGGTAACTGACTTGTTCCTCTTATATTAGGAGCACCTGATATAGCTTTTCCTCGAATAAATAATATAAGGTTTTGACTTCTACCCCCATCTTTAACTCTCCTTCTTATAAGAGGTATAGTTGAAAGAGGTGTTGGTACAGGTTGAACAGTTTATCCTCCTTTAGCTGCAGGTATTGCTCATGCAGGAGCATCTGTTGATTTAGGTATTTTTTCTCTA…
Munididae	Cervimunida	johni	Genbank	AY351054	GBCMD0333-06	TTATATTTTGTTTTTGGAACTTGAGCAGGAATAGTTGGAACATCTTTAAGATTAATTATCCGAGCGGAATTAGGTCAACCAGGAAGATTGATTGGAGATGATCAAATTTATAACGTTATTGTAACTGCCCATGCTTTTGTAATAATTTTTTTTATGGTTATACCAATTATAATTGGAGGGTTTGGTAATTGACTTGTTCCCCTTATATTAGGTGCCCCAGATATGGCTTTTCCACGTATAAACAATATAAGATTTTGACTTTTACCTCCATCTTTAACTCTCCTTCTCATAAGAGGAATAGTAGAAAGAGGTGTTGGTACAGGCTGGACAGTATATCCCCCTTTGGCCGCAGGTATTGCTCATGCTGGAGCGTCTGTTGATATGGGTATTTTTTCTCTT…
Munididae	Cervimunida	johni	Genbank	AY351054	GBCMD0333-06	TTATATTTTGTTTTTGGAACTTGAGCAGGAATAGTTGGAACATCTTTAAGATTAATTATCCGAGCGGAATTAGGTCAACCAGGAAGATTGATTGGAGATGATCAAATTTATAACGTTATTGTAACTGCCCATGCTTTTGTAATAATTTTTTTTATGGTTATACCAATTATAATTGGAGGGTTTGGTAATTGACTTGTTCCCCTTATATTAGGTGCCCCAGATATGGCTTTTCCACGTATAAACAATATAAGATTTTGACTTTTACCTCCATCTTTAACTCTCCTTCTCATAAGAGGAATAGTAGAAAGAGGTGTTGGTACAGGCTGGACAGTATATCCCCCTTTGGCCGCAGGTATTGCTCATGCTGGAGCGTCTGTTGATATGGGTATTTTTTCTCTT…
Munididae	Munida	rubridigitalis	Genbank	AF283887	MDECA368-10	TTATATTTTATTTTTGGAGCCTGAGCAGGAATAGTAGGCACATCCTTAAGCCTAATTATTCGGGCTGAATTAGGTCAACCAGGAAGTTTAATTGGTGATGACCAGATCTACAACGTTATTGTTACCGCTCATGCTTTTGTAATAATTTTTTTCATAGTTATACCTATCATAATTGGAGGATTTGGTAATTGACTTATCCCCCTTATATTAGGAGCCCCAGATATAGCTTTTCCACGTATAAACAACATAAGATTTTGACTTTTACCCCCTTCATTAACACTTTTACTTATAAGAGGTATAGTAGAAAGAGGAGTTGGAACTGGATGAACTGTGTATCCCCCTCTAGCTGCTGGTATTGCACATGCAGGAGCCTCTGTAGATATAGGAATTTTCTCTTTA…
Munididae	Munida	rubridigitalis	Genbank	AF283887	MDECA368-10	TTATATTTTATTTTTGGAGCCTGAGCAGGAATAGTAGGCACATCCTTAAGCCTAATTATTCGGGCTGAATTAGGTCAACCAGGAAGTTTAATTGGTGATGACCAGATCTACAACGTTATTGTTACCGCTCATGCTTTTGTAATAATTTTTTTCATAGTTATACCTATCATAATTGGAGGATTTGGTAATTGACTTATCCCCCTTATATTAGGAGCCCCAGATATAGCTTTTCCACGTATAAACAACATAAGATTTTGACTTTTACCCCCTTCATTAACACTTTTACTTATAAGAGGTATAGTAGAAAGAGGAGTTGGAACTGGATGAACTGTGTATCCCCCTCTAGCTGCTGGTATTGCACATGCAGGAGCCTCTGTAGATATAGGAATTTTCTCTTTA…
Munididae	Munida	compressa	Genbank	AY350943	GBCMD0222-06	TTATATTTTATTTTTGGAGCCTGAGCAGGAATAGTAGGTACATCCTTAAGCCTAATTATTCGAGCTGAATTAGGTCAACCAGGAAGTTTAATTGGTGATGATCAAATCTACAACGTTATTGTTACCGCCCATGCTTTCGTGATAATTTTTTTCATAGTTATACCTATTATAATTGGAGGATTCGGTAATTGACTTGTCCCCCTTATACTAGGAGCACCCGATATGGCTTTCCCACGAATAAACAACATAAGATTTTGACTTTTACCTCCTTCATTAACACTTTTACTTATAAGAGGTATAGTAGAAAGAGGAGTTGGAACTGGATGAACTGTTTACCCCCCTCTAGCTGCTGGAATTGCACATGCAGGGGCCTCTGTAGATATAGGAATTTTCTCATTA…
Munididae	Munida	compressa	Genbank	AY350944	GBCMD0223-06	TTATATTTTATTTTTGGAGCCTGAGCAGGAATAGTAGGTACATCCTTAAGCCTAATTATTCGAGCTGAATTAGGTCAACCAGGAAGTTTAATTGGTGATGATCAAATCTACAACGTTATTGTTACCGCCCATGCTTTCGTGATAATTTTTTTCATAGTTATACCTATTATAATTGGAGGATTCGGTAATTGACTTGTCCCCCTTATACTAGGAGCACCCGATATGGCTTTCCCACGAATAAACAACATAAGATTTTGACTTTTACCTCCTTCATTAACACTTTTACTTATAAGAGGTATAGTAGAAAGAGGAGTTGGAACTGGATGAACTGTTTACCCCCCTCTAGCTGCTGGAATTGCACATGCAGGGGCCTCTGTAGATATAGGAATTTTCTCATTA…
Munididae	Munida	semoni	Genbank	N/A	MDECA379-10	TTATATTTTATTTTTGGAGCCTGAGCAGGAATAGTAGGTACATCATTAAGCCTAATTATTCGAGCTGAATTAGGTCAACCAGGAAGTTTAATTGGTGATGATCAAATATACAACGTTATTGTTACCGCCCATGCTTTCGTAATAATTTTTTTTATAGTTATACCTATTATAATTGGAGGATTTGGTAACTGGCTCGTCCCCCTTATATTAGGAGCACCTGATATAGCTTTTCCACGTATAAACAACATAAGATTTTGACTTTTACCTCCTTCATTAACACTCTTACTTATAAGAGGTATAGTAGAAAGAGGAGTTGGAACTGGATGAACTGTTTACCCTCCTTTAGCTGCTGGTATTGCACACGCAGGAGCCTCTGTAGATATAGGAATTTTCTCATTA…
Munididae	Munida	semoni	Genbank	N/A	MDECA376-10	TTATATTTTATTTTTGGAGCCTGAGCAGGAATAGTAGGTACATCATTAAGCCTAATTATTCGAGCTGAATTAGGTCAACCAGGAAGTTTAATTGGTGATGATCAAATATACAACGTTATTGTTACCGCCCATGCTTTCGTAATAATTTTTTTTATAGTTATACCTATTATAATTGGAGGATTTGGTAACTGGCTCGTCCCCCTTATATTAGGAGCACCTGATATAGCTTTTCCACGTATAAACAACATAAGATTTTGACTTTTACCTCCTTCATTAACACTCTTACTTATAAGAGGTATAGTAGAAAGAGGAGTTGGAACTGGATGAACTGTTTACCCTCCTTTAGCTGCTGGTATTGCACACGCAGGAGCCTCTGTAGATATAGGAATTTTCTCATTA…
Munididae	Munida	rosula	Genbank	AY350994	MDECA386-10	TTATATTTTATTTTTGGAGCCTGAGCAGGAATAGTAGGTACATCATTAAGCCTAATTATTCGAGCTGAATTAGGTCAACCAGGAAGTTTAATTGGTGATGATCAAATCTACAACGTTATTGTTACCGCCCATGCTTTCGTAATAATTTTTTTTATAGTTATACCTATTATAATTGGAGGATTTGGTAACTGGCTCGTCCCCCTTATATTAGGAGCACCTGATATAGCTTTTCCACGTATAAACAACATAAGATTTTGACTTTTACCTCCTTCATTAACACTCTTACTTATAAGAGGTATAGTAGAAAGAGGAGTTGGAACTGGATGAACTGTTTACCCTCCTTTAGCTGCTGGTATTGCACACGCAGGAGCCTCTGTAGATATAGGAATTTTCTCATTA…
Munididae	Munida	rosula	Genbank	AY350994	GBCMD0273-06	TTATATTTTATTTTTGGAGCCTGAGCAGGAATAGTAGGTACATCATTAAGCCTAATTATTCGAGCTGAATTAGGTCAACCAGGAAGTTTAATTGGTGATGATCAAATTTACAACGTTATTGTTACCGCCCATGCTTTCGTAATAATTTTTTTTATAGTTATACCTATTATAATTGGAGGATTTGGTAACTGGCTCGTCCCCCTTATATTAGGAGCACCTGATATAGCTTTTCCACGTATAAACAACATAAGATTTTGACTTTTACCTCCTTCATTAACACTCTTACTTATAAGAGGTATAGTAGAAAGAGGAGTTGGAACTGGATGAACTGTTTACCCTCCTTTAGCTGCTGGTATTGCACACGCAGGAGCCTCTGTAGATATAGGAATTTTCTCATTA…
Munididae	Munida	congesta	Genbank	AY350945	GBCMD0224-06	TTATATTTTGTTTTTGGAGCCTGAGCAGGAATAGTAGGTACATCCTTAAGCCTAATTATTCGAGCTGAGTTAGGTCAACCAGGAAGTTTAATTGGTGATGATCAAATCTACAATGTTATTGTTACCGCCCATGCTTTTGTAATAATTTTTTTTATAGTTATACCTATTATAATTGGAGGGTTTGGTAACTGACTTGTCCCCCTTATATTAGGAGCGCCCGATATAGCTTTTCCACGTATAAACAACATAAGATTTTGACTTTTACCTCCTTCATTAACACTTTTACTTATAAGAGGTATAGTAGAAAGAGGAGTTGGAACTGGATGAACTGTTTACCCTCCTTTAGCTGCTGGTATTGCGCATGCAGGAGCCTCTGTAGATATAGGAATTTTCTCATTA…
Munididae	Munida	congesta	Genbank	AY350945	GBCMD0224-06	TTATATTTTGTTTTTGGAGCCTGAGCAGGAATAGTAGGTACATCCTTAAGCCTAATTATTCGAGCTGAGTTAGGTCAACCAGGAAGTTTAATTGGTGATGATCAAATCTACAATGTTATTGTTACCGCCCATGCTTTTGTAATAATTTTTTTTATAGTTATACCTATTATAATTGGAGGGTTTGGTAACTGACTTGTCCCCCTTATATTAGGAGCGCCCGATATAGCTTTTCCACGTATAAACAACATAAGATTTTGACTTTTACCTCCTTCATTAACACTTTTACTTATAAGAGGTATAGTAGAAAGAGGAGTTGGAACTGGATGAACTGTTTACCCTCCTTTAGCTGCTGGTATTGCGCATGCAGGAGCCTCTGTAGATATAGGAATTTTCTCATTA…
Munididae	Munida	rhodonia	Genbank	AF283885	GBCMD0076-06	TTATATTTTATTTTTGGAGCCTGAGCAGGAATAGTAGGTACATCCTTAAGACTAATTATTCGTGCCGAATTAGGTCAACCAGGAAGTTTAATTGGTGATGATCAAATCTACAATGTTATTGTTACCGCCCATGCTTTTGTAATAATTTTTTTTATGGTTATACCTATTATAATTGGAGGATTTGGTAATTGACTCGTCCCCCTTATATTAGGAGCTCCCGATATAGCTTTTCCACGAATAAACAATATAAGATTTTGACTTTTACCTCCTTCATTGACACTTTTACTTATAAGAGGTATAGTAGAAAGAGGAGTTGGAACTGGATGAACTGTTTATCCTCCTTTAGCTGCTGGTATCGCACATGCAGGAGCCTCTGTAGATATAGGAATTTTCTCATTA…
Munididae	Munida	rhodonia	Genbank	AF283886	MDECA356-10	NNNNNNTTTATTTTTGGAGCCTGAGCAGGAATAGTAGGTACATCCTTAAGACTAATTATTCGTGCCGAATTAGGTCAACCAGGAAGTTTAATTGGTGATGATCAAATCTACAATGTTATTGTTACCGCCCATGCTTTTGTAATAATTTTTTTTATGGTTATACCTATTATAATTGGAGGATTTGGTAATTGACTCGTCCCCCTTATATTAGGAGCTCCCGATATAGCTTTTCCACGAATAAACAATATAAGATTTTGACTTTTACCTCCTTCATTGACACTTTTACTTATAAGAGGTATAGTAGAAAGAGGAGTTGGAACTGGATGAACTGTTTATCCTCCTTTAGCTGCTGGTATCGCACATGCAGGAGCCTCTGTAGATATAGGAATTTTCTCATTA…
Munididae	Munida	eclepsis	Genbank	AY350953	MDECA342-10	TTATATTTTATTTTTGGAGCCTGAGCAGGAATAGTAGGTACATCTCTAAGCCTAATTATCCGAGCTGAATTAGGTCAACCAGGAAGTTTAATTGGTGATGATCAAATCTACAACGTTATTGTTACCGCCCATGCTTTTGTAATAATTTTTTTTATAGTTATACCTATTATAATTGGTGGATTTGGTAATTGACTTGTTCCCCTTATATTAGGAGCCCCTGATATAGCTTTCCCACGTATAAACAACATAAGATTTTGACTTTTACCTCCTTCCTTAACACTTTTACTTATAAGAGGTATAGTAGAAAGAGGTGTCGGAACTGGATGAACTGTTTATCCCCCTTTAGCTGCCGGTATTGCACATGCAGGAGCTTCCGTAGATATAGGAATTTTCTCCTTA…
Munididae	Munida	eclepsis	Genbank	AY350952	GBCMD0231-06	TTATATTTTATTTTTGGAGCCTGAGCAGGAATAGTAGGTACATCTCTAAGCCTAATTATCCGAGCTGAATTAGGTCAACCAGGAAGTTTAATTGGTGATGATCAAATCTACAACGTTATTGTTACCGCCCATGCTTTTGTAATAATTTTTTTTATAGTTATACCTATTATAATTGGTGGATTTGGTAATTGACTTGTTCCCCTTATATTAGGAGCCCCTGATATAGCTTTCCCACGTATAAACAACATAAGATTTTGACTTTTACCTCCTTCCTTAACACTTTTACTTATAAGAGGTATAGTAGAAAGAGGTGTCGGAACTGGATGAACTGTTTATCCCCCTTTAGCTGCCGGTATTGCACATGCAGGAGCTTCCGTAGATATAGGAATTTTCTCCTTA…
Munididae	Munida	militaris	Genbank	AY350975	GBCMD0254-06	TTATATTTTATTTTTGGAGCCTGAGCAGGAATAGTGGGCACATCTTTAAGACTAATTATTCGAGCTGAATTAGGTCAACCAGGAAGTTTGATTGGTGATGACCAAATCTACAATGTTATTGTTACCGCCCACGCTTTCGTAATGATTTTTTTTATAGTTATACCTATTATAATCGGAGGTTTTGGTAATTGACTCGTCCCCCTTATATTAAGAGCCCCTGATATAGCTTTTCCACGTATAAACAACATAAGCTTTTGACTTTTACCTCCTTCATTAACACTTTTACTTATAAGAGGTATAGTAGAAAGAGGAGTTGGAACTGGGTGAACTGTTTACCCCCCTTTAGCTGCTGGTATTGCACATGCAGGAGCTTCTGTAGATATAGGAATTTTCTCATTA…
Munididae	Munida	militaris	Genbank	AY350975	MDECA375-10	TTATATTTTATTTTTGGAGCCTGAGCAGGAATAGTGGGCACATCTTTAAGACTAATTATTCGAGCTGAATTAGGTCAACCAGGAAGTTTGATTGGTGATGACCAAATCTACAATGTTATTGTTACCGCCCACGCTTTCGTAATGATTTTTTTTATAGTTATACCTATTATAATCGGAGGTTTTGGTAATTGACTCGTCCCCCTTATATTAAGAGCCCCTGATATAGCTTTTCCACGTATAAACAACATAAGCTTTTGACTTTTACCTCCTTCATTAACACTTTTACTTATAAGAGGTATAGTAGAAAGAGGAGTTGGAACTGGGTGAACTGTTTACCCCCCTTTAGCTGCTGGTATTGCACATGCAGGAGCTTCTGTAGATATAGGAATTTTCTCATTA…
Munididae	Munida	angusta	Genbank	N/A	MDECA364-10	TTATATTTTATTTTTGGAGCCTGAGCAGGAATAGTAGGTACCTCCCTAAGCCTTATTATCCGAGCTGAACTAGGTCAACCAGGAAGTTTAATTGGTGATGACCAAATTTATAACGTTATTGTTACTGCTCATGCTTTTGTAATAATTTTTTTTATAGTAATACCTATTATAATTGGTGGATTTGGCAACTGACTTATTCCTCTTATATTAGGAGCCCCTGATATAGCTTTTCCACGTATAAACAATATAAGATTTTGACTTTTACCCCCCTCATTAACATTATTACTTATAAGAGGAATAGTAGAAAGAGGAGTAGGAACTGGATGAACTGTTTATCCTCCTTTAGCTGCCGGTATTGCCCATGCAGGAGCTTCTGTAGATATGGGAATCTTCTCACTA…
Munididae	Munida	angusta	Genbank	N/A	MDECA363-10	TTATATTTTATTTTTGGAGCCTGAGCAGGAATAGTAGGTACCTCCCTAAGCCTTATTATCCGAGCTGAACTAGGTCAACCAGGAAGTTTAATTGGTGATGACCAAATTTATAACGTTATTGTTACTGCTCATGCTTTTGTAATAATTTTTTTTATAGTAATACCTATTATAATTGGTGGATTTGGCAACTGACTTATTCCTCTTATATTAGGAGCCCCTGATATAGCTTTTCCACGTATAAACAATATAAGATTTTGACTTTTACCCCCCTCATTAACATTATTACTTATAAGAGGAATAGTAGAAAGAGGAGTAGGAACTGGATGAACTGTTTATCCTCCTTTAGCTGCCGGTATTGCCCATGCAGGAGCTTCTGTAGATATGGGAATCTTCTCACTA…
Munididae	Munida	pagesi	Genbank	AY350985	MDECA331-10	TTATATTTTATTTTTGGAGCCTGAGCCGGAATAGTAGGTACTTCCCTAAGCCTAATCATCCGAGCTGAACTAGGTCAACCAGGAAGTTTAATTGGTGATGATCAAATTTATAACGTTATTGTTACTGCCCATGCTTTTGTAATGATTTTTTTTATAGTAATACCTATTATAATTGGTGGATTTGGTAACTGACTTGTTCCACTTATATTAGGAGCCCCTGATATAGCTTTCCCACGTATAAACAATATAAGATTTTGACTTTTACCCCCCTCATTAACATTATTACTTATAAGAGGAATAGTAGAAAGAGGAGTTGGAACTGGATGAACTGTTTATCCTCCTCTAGCTGCTGGTATTGCCCACGCAGGAGCTTCCGTAGATATAGGAATCTTCTCATTA…
Munididae	Munida	pagesi	Genbank	AY350985	MDECA330-10	TTATATTTTATTTTTGGAGCCTGAGCCGGAATAGTAGGTACTTCCCTAAGCCTAATCATCCGAGCTGAACTAGGTCAACCAGGAAGTTTAATTGGTGATGATCAAATTTATAACGTTATTGTTACTGCCCATGCTTTTGTAATGATTTTTTTTATAGTAATACCTATTATAATTGGTGGATTTGGTAACTGACTTGTTCCACTTATATTAGGAGCCCCTGATATAGCTTTCCCACGTATAAACAATATAAGATTTTGACTTTTACCCCCCTCATTAACATTATTACTTATAAGAGGAATAGTAGAAAGAGGAGTTGGAACTGGATGAACTGTTTATCCTCCTCTAGCTGCTGGTATTGCCCACGCAGGAGCTTCCGTAGATATAGGAATCTTCTCATTA…
Munididae	Munida	tiresias	Genbank	AY351014	GBCMD0293-06	TTATATTTTATTTTTGGGGCCTGAGCAGGAATAGTAGGCACATCTTTAAGTTTAATTATCCGGGCCGAATTAGGACAACCCGGTAGTTTAATTGGAGATGACCAAATTTACAATGTTATTGTAACAGCTCATGCTTTCGTAATAATTTTCTTTATAGTTATACCTATTATAATTGGAGGATTTGGTAATTGATTGGTACCCCTGATACTTGGTGCTCCTGATATGGCTTTTCCACGTATAAATAATATAAGATTCTGGCTGCTGCCACCTTCATTAACACTTTTACTTATAAGAGGGATAGTAGAAAGAGGTGTTGGAACTGGATGAACTGTTTACCCCCCTTTAGCTGCTGGTATCGCGCATGCGGGGGCCTCTGTGGATATAGGAATTTTCTCCTTA…
Munididae	Munida	tiresias	Genbank	AY351014	GBCMD0293-06	TTATATTTTATTTTTGGGGCCTGAGCAGGAATAGTAGGCACATCTTTAAGTTTAATTATCCGGGCCGAATTAGGACAACCCGGTAGTTTAATTGGAGATGACCAAATTTACAATGTTATTGTAACAGCTCATGCTTTCGTAATAATTTTCTTTATAGTTATACCTATTATAATTGGAGGATTTGGTAATTGATTGGTACCCCTGATACTTGGTGCTCCTGATATGGCTTTTCCACGTATAAATAATATAAGATTCTGGCTGCTGCCACCTTCATTAACACTTTTACTTATAAGAGGGATAGTAGAAAGAGGTGTTGGAACTGGATGAACTGTTTACCCCCCTTTAGCTGCTGGTATCGCGCATGCGGGGGCCTCTGTGGATATAGGAATTTTCTCCTTA…
Munididae	Munida	psamathe	Genbank	AY350988	GBCMD0267-06	TTATATTTTATCTTTGGAGCCTGAGCTGGAATAGTAGGTACATCCCTTAGCCTAATTATTCGAGCCGAATTAGGCCAACCAGGAAGATTAATTGGAGATGATCAAATTTATAATGTTATTGTTACTGCTCATGCATTTGTAATAATTTTCTTTATAGTTATACCAATTATAATTGGTGGGTTTGGAAACTGGCTAGTTCCTCTTATACTAGGAGCCCCTGATATAGCTTTCCCACGAATAAATAATATAAGATTTTGACTCTTACCCCCCTCTTTAACATTATTACTTATAAGTGGAATAGTAGAAAGAGGAGTAGGTACAGGATGAACAGTTTACCCACCCCTTGCGGCAGGAATTGCCCACGCAGGTGCTTCAGTGGACATGGGAATTTTTTCTCTT…
Munididae	Munida	psamathe	Genbank	AY350989	GBCMD0268-06	TTATATTTTATCTTTGGAGCCTGAGCTGGAATAGTAGGTACATCCCTTAGCCTAATTATTCGAGCCGAATTAGGCCAACCAGGAAGATTAATTGGAGATGATCAAATTTATAATGTTATTGTTACTGCTCATGCATTTGTAATAATTTTCTTTATAGTTATACCAATTATAATTGGTGGGTTTGGAAACTGGCTAGTTCCTCTTATACTAGGAGCCCCTGATATAGCTTTCCCACGAATAAATAATATAAGATTTTGACTCTTACCCCCCTCTTTAACATTATTACTTATAAGTGGAATAGTAGAAAGAGGAGTAGGTACAGGATGAACAGTTTACCCACCCCTTGCGGCAGGAATTGCCCACGCAGGTGCTTCAGTGGACATGGGAATTTTTTCTCTT…
Munididae	Munida	rogeri	Genbank	AY350993	GBCMD0272-06	TTATATTTTATCTTCGGAGCTTGAGCTGGAATAGTAGGTACATCATTAAGCCTAATTATTCGAGCCGAACTTGGTCAACCAGGAAGATTAATTGGAGATGATCAAATTTATAATGTTATTGTTACCGCTCATGCATTTGTTATAATTTTTTTTATAGTAATACCTATTATAATTGGAGGATTTGGAAATTGACTAATTCCTCTTATATTAGGAGCACCTGATATAGCATTTCCACGAATAAATAATATAAGATTTTGACTTTTACCTCCCTCATTAACCCTATTACTTATAAGAGGAATAGTAGAAAGCGGTGTTGGTACAGGATGAACCGTCTACCCACCTCTAGCAGCTGGTATTGCTCACGCCGGTGCCTCAGTAGATATAGGAATTTTCTCTTTA…
Munididae	Munida	rogeri	Genbank	AY350993	GBCMD0272-06	TTATATTTTATCTTCGGAGCTTGAGCTGGAATAGTAGGTACATCATTAAGCCTAATTATTCGAGCCGAACTTGGTCAACCAGGAAGATTAATTGGAGATGATCAAATTTATAATGTTATTGTTACCGCTCATGCATTTGTTATAATTTTTTTTATAGTAATACCTATTATAATTGGAGGATTTGGAAATTGACTAATTCCTCTTATATTAGGAGCACCTGATATAGCATTTCCACGAATAAATAATATAAGATTTTGACTTTTACCTCCCTCATTAACCCTATTACTTATAAGAGGAATAGTAGAAAGCGGTGTTGGTACAGGATGAACCGTCTACCCACCTCTAGCAGCTGGTATTGCTCACGCCGGTGCCTCAGTAGATATAGGAATTTTCTCTTTA…
Munididae	Munida	rugosa	Genbank	JQ306225	FCDOP063-07	TTATATTTTATTTTTGGAGCCTGAGCAGGAATAGTAGGTACATCTTTAAGATTAATTATTCGAGCTGAACTAGGACAACCAGGTAATCTAATTGGTGATGATCAAATTTATAACGTAATTGTTACAGCACATGCTTTTGTAATAATTTTTTTTATAGTGATACCTATTATAATTGGAGGATTTGGAAATTGGCTCATCCCCCTTATATTAGGTTCTCCTGATATAGCTTTTCCACGTATAAATAATATAAGATTCTGACTTCTTCCACCTTCCCTCACTCTCCTATTAATAAGAGGAATAGTAGAAAGGGGTGTAGGAACAGGATGAACTGTTTATCCACCCTTAGCAGCTGGTATTGCTCATGCAGGAGCTTCTGTAGATATAGGAATTTTTTCTCTT…
Munididae	Munida	rugosa	Genbank	KT209144	BNSC513-14	TTATATTTTATTTTTGGAGCCTGAGCAGGAATAGTAGGTACATCTTTAAGATTAATTATTCGAGCTGAACTAGGACAACCAGGTAATCTAATTGGTGATGATCAAATTTATAACGTAATTGTTACAGCACATGCTTTTGTAATAATTTTTTTTATAGTGATACCTATTATAATTGGAGGATTTGGAAATTGGCTCATCCCCCTTATATTAGGTTCTCCTGATATAGCTTTTCCACGTATAAATAATATAAGATTCTGACTTCTTCCACCTTCCCTCACTCTCCTATTAATAAGAGGAATAGTAGAAAGGGGTGTAGGAACAGGATGAACTGTTTATCCACCCTTAGCAGCTGGTATTGCTCATGCAGGAGCTTCTGTAGATATAGGAATTTTTTCTCTT…
Munididae	Munida	distiza	Genbank	AY350949	GBCMD0228-06	TTATATTTTATCTTTGGAGCTTGAGCGGGCATAGTAGGCACATCTTTAAGTTTAATTATTCGAGCTGAACTTGGTCAGCCAGGAAATTTAATTGGAGACGATCAAATCTATAATGTTATTGTAACTGCTCATGCATTTGTAATGATTTTTTTTATAGTTATACCAATTATAATTGGTGGGTTTGGAAATTGATTAGTTCCTTTAATATTAGGTGCACCTGATATAGCTTTCCCGCGTATAAACAATATAAGATTTTGACTACTTCCTCCTTCTCTTACGCTTCTCTTAATGAGGGGGATAGTGGAAAGAGGAGTCGGCACTGGGTGAACTGTTTATCCTCCATTAGCAGCTGCTATTGCTCATGCAGGAGCTTCAGTTGATATAGGAATTTTTTCACTT…
Munididae	Munida	distiza	Genbank	AY350946	GBCMD0225-06	TTATATTTTATCTTTGGAGCTTGAGCGGGCATAGTAGGCACATCTTTAAGTTTAATTATTCGAGCTGAACTTGGTCAGCCAGGAAATTTAATTGGAGACGATCAAATCTATAATGTTATTGTAACTGCTCATGCATTTGTAATGATTTTTTTTATAGTTATACCAATTATAATTGGTGGGTTTGGAAATTGATTAGTTCCTTTAATATTAGGTGCACCTGATATAGCTTTCCCGCGTATAAACAATATAAGATTTTGACTACTTCCTCCTTCTCTTACGCTTCTCTTAATGAGGGGGATAGTGGAAAGAGGAGTCGGCACTGGGTGAACTGTTTATCCTCCATTAGCAGCTGCTATTGCTCATGCAGGAGCTTCAGTTGATATAGGAATTTTTTCACTT…
Munididae	Munida	guttata	Genbank	AY350960	GBCMD0239-06	TTATATTTTATTTTTGGAGCCTGAGCGGGCATAGTAGGTACATCTTTAAGTTTAATTATTCGAGCTGAACTCGGTCAGCCAGGAAGTTTAATTGGAGACGATCAAATCTATAATGTTATTGTTACTGCCCATGCATTTGTAATGATTTTTTTTATAGTTATACCAATCATAATCGGTGGGTTTGGTAATTGATTAGTTCCTTTAATATTAGGTGCACCTGACATAGCTTTCCCACGTATAAACAATATAAGATTTTGGTTGCTTCCTCCTTCTCTTACGCTTCTTTTAATGAGAGGAATAGTAGAAAGAGGAGTTGGTACTGGATGAACTGTTTATCCTCCATTAGCGGCTGCTATTGCTCATGCAGGAGCTTCAGTTGATATAGGAATTTTTTCACTT…
Munididae	Munida	guttata	Genbank	AY350960	GBCMD0239-06	TTATATTTTATTTTTGGAGCCTGAGCGGGCATAGTAGGTACATCTTTAAGTTTAATTATTCGAGCTGAACTCGGTCAGCCAGGAAGTTTAATTGGAGACGATCAAATCTATAATGTTATTGTTACTGCCCATGCATTTGTAATAATTTTTTTTATAGTTATACCAATCATAATCGGTGGGTTTGGTAATTGATTAGTTCCTTTAATATTAGGTGCACCTGACATAGCTTTCCCACGTATAAACAATATAAGATTTTGGTTGCTTCCTCCTTCTCTTACGCTTCTTTTAATGAGAGGAATAGTAGAAAGAGGAGTTGGTACTGGATGAACTGTTTATCCTCCATTAGCGGCTGCTATTGCTCATGCAGGAGCTTCAGTTGATATAGGAATTTTTTCACTT…
Munididae	Munida	armilla	Genbank	AY350937	GBCMD0216-06	TTATATTTTATTTTTGGAGCTTGAGCCGGTATAGTAGGTACATCTTTAAGTTTAATTATTCGAGCTGAACTTGGTCAGCCTGGAAGTTTAATTGGAGATGATCAAATTTATAATGTTATTGTTACTGCTCATGCATTTGTAATAATTTTTTTTATAGTTATACCAATTATAATTGGTGGATTTGGTAACTGATTAGTTCCTTTAATATTAGGCGCGCCTGATATGGCTTTCCCGCGTATAAATAATATAAGATTTTGATTACTTCCTCCTTCTCTTACGCTTCTTTTAATAAGAGGAATAGTAGAAAGAGGGGTCGGGACTGGATGAACTGTTTATCCTCCATTAGCAGCTGCTATTGCACATGCAGGAGCTTCAGTTGATATAGGAATTTTTTCTCTT…
Munididae	Munida	armilla	Genbank	AY350938	GBCMD0217-06	TTATATTTTATTTTTGGAGCTTGAGCCGGTATAGTAGGTACATCTTTAAGTTTAATTATTCGAGCTGAACTTGGTCAGCCTGGAAGTTTAATTGGAGATGATCAAATTTATAATGTTATTGTTACTGCTCATGCATTTGTAATGATTTTTTTTATAGTTATACCAATTATAATTGGTGGATTTGGTAACTGATTAGTTCCTTTAATATTAGGCGCGCCTGATATGGCTTTCCCGCGTATAAATAATATAAGATTTTGATTGCTTCCTCCTTCTCTTACGCTTCTTTTAATAAGAGGAATAGTAGAAAGAGGGGTCGGGACTGGATGAACTGTTTATCCTCCATTAGCAGCTGCTATTGCACATGCAGGAGCTTCAGTTGATATAGGAATTTTTTCTCTT…
Munididae	Munida	taenia	Genbank	AY351002	GBCMD0281-06	TTATATTTTATTTTCGGAGCTTGAGCTGGTATAGTAGGAACATCTTTAAGTTTAATTATTCGAGCTGAACTTGGTCAACCTGGAAGTTTAATTGGAGATGATCAAATTTATAATGTTATTGTTACTGCTCATGCATTTGTAATAATTTTTTTCATAGTTATGCCAATTATAATTGGAGGGTTTGGTAATTGATTGGTTCCTTTAATACTAGGAGCACCTGATATAGCTTTCCCGCGTATAAATAATATGAGATTTTGGTTGCTTCCTCCTTCTCTTACACTTCTTCTTATAAGAGGAATAGTAGAAAGAGGAGTTGGAACAGGATGAACTGTTTACCCTCCATTAGCAGCAGCTATTGCACACGCAGGAGCTTCTGTTGATATGGGAATTTTTTCTCTT…
Munididae	Munida	taenia	Genbank	AY351005	GBCMD0284-06	TTATATTTTATTTTCGGAGCTTGAGCTGGTATAGTAGGAACATCTTTAAGTTTAATTATTCGAGCTGAACTTGGTCAACCTGGAAGTTTAATTGGAGATGATCAAATTTATAATGTTATTGTTACTGCTCATGCATTTGTAATAATTTTTTTCATAGTTATGCCAATTATAATTGGAGGGTTTGGTAATTGATTGGTTCCTTTAATACTAGGAGCACCTGATATAGCTTTCCCGCGTATAAATAATATGAGATTTTGGTTGCTTCCTCCTTCTCTTACACTTCTTCTTATGAGAGGAATAGTAGAAAGAGGAGTTGGAACAGGATGAACTGTTTACCCTCCATTAGCAGCAGCTATTGCACACGCAGGAGCTTCTGTTGATATGGGAATTTTTTCTCTT…
Munididae	Munida	notata	Genbank	AY350979	MDECA360-10	NNNNNNNNNNTTTTTGGCGCATGAGCTGGTATAGTAGGCACATCTTTAAGTTTAATTATTCGAGCTGAACTTGGTCAACCAGGAAGTTTAATTGGAGATGATCAAATTTATAATGTTATTGTGACTGCGCATGCATTTGTAATAATTTTTTTTATAGTTATACCAATTATAATTGGTGGGTTTGGTAATTGATTAGTTCCCTTAATATTAGGAGCACCTGATATAGCTTTCCCTCGTATAAATAACATAAGATTTTGATTACTTCCTCCCTCTCTCACGCTCCTTTTAATAAGAGGGATGGTAGAAAGGGGTGTAGGAACTGGATGAACTGTGTATCCTCCACTAGCGGCCGCTATTGCTCATGCGGGAGCTTCAGTAGATATGGGAATTTTTTCTCTT…
Munididae	Munida	notata	Genbank	AY350977	MDECA359-10	NNNNNNNNNNNTTTTGGCGCATGAGCTGGTATAGTAGGCACATCTTTAAGTTTAATTATTCGAGCTGAACTTGGTCAACCAGGAAGTTTAATTGGAGATGATCAAATTTATAATGTTATTGTGACTGCGCATGCATTTGTAATAATTTTTTTTATAGTTATACCAATTATAATTGGTGGGTTTGGTAATTGATTAGTTCCCTTAATATTAGGAGCACCTGATATAGCTTTCCCTCGTATAAATAACATAAGATTTTGATTACTTCCTCCCTCTCTCACGCTCCTTTTAATAAGAGGGATGGTAGAAAGGGGTGTAGGAACTGGATGAACTGTGTATCCTCCACTAGCGGCCGCTATTGCTCATGCGGGAGCTTCAGTAGATATGGGAATTTTTTCTCTT…
Munididae	Munida	sao	Genbank	N/A	MDECA337-10	NNNNNNNNNNNNNNNNNNNNNTGAGCTGGTATAGTAGGCACATCTTTAAGTTTAATTATTCTAGCTGAACTTGGTCACCTAGGAAGTTTAATTGGAGATGATCAAATTTATAATGTTATTGTCACTGCTCATGCATTTGTAATAATTTTTTTTATAGTTATACCGATTATAATTGGCGGGTTTGGCAATTGATTAGTACCTCTAATATTAGGAGCACCTGATATAGCATTTCCACGTATAAATAATATGAGATTTTGATTACTTCCTCCATCTCTCACACTTCTTTTAATAAGAGGAATAGTAGAAAGAGGAGTAGGAACTGGATGAACTGTATATCCTCCATTAGCAGCTGCTATTGCGCATGCAGGAGCTTCAGTAGATATGGGGATTTTTTCTCTT…
Munididae	Munida	sao	Genbank	N/A	MDECA335-10	NNNNNNNNNNNNNNNNNNNNNTGAGCTGGTATAGTAGGCACATCTTTAAGTTTAATTATTCGAGCTGAACTTGGTCACCCAGGAAGTTTAATTGGAGATGATCAAATTTATAATGTTATTGTCACTGCTCATGCATTTGTAATAATTTTTTTTATAGTTATACCGATTATAATTGGCGGGTTTGGCAATTGATTAGTACCTCTAATATTAGGAGCACCTGATATAGCATTTCCACGTATAAATAATATGAGATTTTGATTACTTCCTCCATCTCTCACACTTCTTTTAATAAGAGGAATAGTAGAAAGAGGAGTAGGAACTGGATGAACTGTATATCCTCCATTAGCAGCTGCTATTGCGCATGCAGGAGCTTCAGTAGATATGGGGATTTTTTCTCTT…
Munididae	Munida	leagora	Genbank	AY350971	GBCMD0250-06	TTATATTTTATTTTTGGAGCCTGAGCCGGCATGGTGGGTACATCTTTAAGCTTAATTATTCGAGCTGAACTTGGTCAACCAGGAAGTTTGATTGGAGACGATCAAATTTATAATGTCATTGTTACTGCTCATGCATTTGTAATAATTTTTTTTATAGTTATACCAATTATAATTGGTGGGTTTGGTAATTGATTGGTCCCTCTCATGTTAGGAGCACCAGATATAGCTTTTCCACGTATAAATAATATAAGATTTTGATTACTTCCTCCGTCTCTTACACTACTTTTAATAAGTGGGATAGTAGAAAGAGGGGTTGGAACTGGATGAACTGTTTATCCTCCATTAGCAGCTGCTATTGCTCACGCAGGAGCTTCAGTGGACATGGGAATTTTCTCTCTT…
Munididae	Munida	leagora	Genbank	AY350965	GBCMD0244-06	TTATATTTTATTTTTGGAGCCTGAGCCGGCATGGTGGGTACATCTTTAAGCTTAATTATTCGAGCTGAACTTGGTCAACCAGGAAGTTTGATTGGAGACGATCAAATTTATAATGTCATTGTTACTGCTCATGCATTTGTAATAATTTTTTTTATAGTTATACCAATTATAATTGGTGGGTTTGGTAATTGATTGGTCCCTCTCATGTTAGGAGCACCAGATATAGCTTTTCCACGTATAAATAATATAAGATTTTGATTACTTCCTCCGTCTCTTACACTACTTTTAATAAGTGGGATAGTAGAAAGAGGGGTTGGAACTGGATGAACTGTTTATCCTCCATTAGCAGCTGCTATTGCTCACGCAGGAGCTTCAGTGGACATGGGAATTTTCTCTCTT…
Munididae	Munida	moliae	Genbank	N/A	MDECA343-10	TTATATTTTATTTTCGGAGCCTGAGCCGGTATGGTGGGCACATCTTTAAGCTTAATTATTCGAGCTGAACTTGGTCAACCAGGAAGTTTGATTGGAGACGATCAAATTTATAATGTCATTGTTACTGCTCATGCATTTGTAATAATTTTTTTTATAGTTATACCAATTATAATTGGTGGGTTTGGTAATTGATTGGTCCCTCTCATGTTAGGAGCACCAGATATAGCTTTTCCACGTATAAATAATATAAGATTTTGATTACTTCCTCCGTCTCTTACACTACTTTTAATAAGTGGGATAGTAGAAAGAGGGGTTGGAACTGGATGAACTGTTTATCCTCCATTAGCAGCTGCTATTGCTCACGCAGGAGCTTCAGTGGACATGGGAATTTTCTCTCTT…
Munididae	Munida	moliae	Genbank	N/A	MDECA344-10	TTATATTTTATTTTCGGAGCCTGAGCCGGTATGGTGGGCACATCTTTAAGCTTAATTATTCGAGCTGAACTTGGTCAACCAGGAAGTTTGATTGGAGACGATCAAATTTATAATGTCATTGTTACTGCTCATGCATTTGTAATAATTTTTTTTATAGTTATACCAATTATAATTGGTGGGTTTGGTAATTGATTGGTCCCTCTCATGTTAGGAGCACCAGATATAGCTTTTCCACGTATAAATAATATAAGATTTTGATTACTTCCTCCGTCTCTTACACTACTTTTAATAAGTGGGATAGTAGAAAGAGGGGTTGGAACTGGATGAACTGTTTATCCTCCATTAGCAGCTGCTATTGCTCACGCAGGAGCTTCAGTGGACATGGGAATTTTCTCTCTT…
Munididae	Munida	simulatrix	Genbank	N/A	MDECA334-10	NNNNNNNNNNNNNNNNNNNNNTGAGCCGGTATAGTGGGGACATCTTTAAGTTTAATTATTCGAGCTGAACTTGGCCAACCTGGAAGTTTAATTGGGGACGATCAGATTTATAATGTTATTGTTACTGCCCATGCATTTGTAATAATTTTTTTTATGGTTATACCAATTATAATTGGAGGGTTTGGTAATTGATTGGTTCCTCTTATATTAGGAGCCCCTGATATAGCATTCCCACGTATAAATAATATAAAATTTTGATTACTTCCTCCGTCTCTCACACTTCTTTTAATAAGAGGAATAGTAGAAAGAGGTGTAGGAACTGGATGAACTGTATATCCCCCATTAGCGGCTGCTATCGCACACGCAGGAGCTTCAGTGGATATAGGAATTTTCTCTCTT…
Munididae	Munida	simulatrix	Genbank	N/A	MDECA332-10	TTATATTTTATTTTCGGCGCATGAGCCGGTATAGTGGGGACATCTTTAAGTTTAATTATTCGAGCTGAACTTGGCCAACCTGGAAGTTTAATTGGGGACGATCAGATTTATAATGTTATTGTTACTGCCCACGCATTTGTAATAATTTTTTTTATGGTTATACCAATTATAATTGGAGGGTTTGGTAATTGATTGGTTCCTCTTATATTAGGAGCCCCTGATATAGCATTCCCACGTATAAATAATATAAGATTTTGATTACTTCCTCCGTCTCTCACACTTCTTTTAATAAGAGGAATAGTAGAAAGAGGTGTAGGAACTGGATGAACTGTATATCCCCCATTAGCGGCTGCTATCGCACACGCAGGAGCTTCAGTGGATATAGGAATTTTCTCTCTT…
Munididae	Munida	tyche	Genbank	AY351017	MDECA380-10	NNNNNNNNNNNNTTTGGTGCATGAGCTGGGATAGTAGGTACATCTTTAAGTTTAATTATTCGAGCTGAACTTGGTCAGCCGGGAAGTTTAATTGGAGATGACCAAATTTATAATGTTATTGTCACTGCCCATGCATTTGTAATAATTTTTTTCATAGTTATACCAATTATAATTGGTGGATTTGGTAATTGATTAGTTCCTCTTATATTAGGAGCTCCTGACATAGCTTTTCCACGTATAAACAATATAAGATTTTGATTACTTCCTCCATCACTTACACTTCTTTTAATAAGGGGGATGGTAGAAAGGGGAGTTGGAACTGGATGAACTGTTTATCCCCCATTAGCAGCTGCTATTGCACATGCAGGGGCTTCAGTAGACATAGGAATTTTCTCTCTT…
Munididae	Munida	tyche	Genbank	AY351016	MDECA366-10	NNNNNNNNNNTTTTTGGTGCATGAGCTGGGATAGTAGGTACATCTTTAAGTTTAATTATTCGAGCTGAACTTGGTCAGCCGGGAAGTTTAATTGGAGATGACCAAATTTATAATGTTATTGTCACTGCCCATGCATTTGTAATAATTTTTTTCATAGTTATACCAATTATAATTGGTGGATTTGGTAATTGATTAGTTCCTCTTATATTAGGAGCTCCTGACATAGCTTTTCCACGTATAAACAATATAAGATTTTGATTACTTCCTCCATCACTTACACTTCTTTTAATAAGGGGGATGGTAGAAAGGGGAGTTGGAACTGGATGAACTGTTTATCCCCCATTAGCAGCTGCTATTGCACATGCAGGGGCTTCAGTAGACATAGGAATTTTCTCTCTT…
Munididae	Munida	heteracantha	Genbank	N/A	MDECA349-10	TTATATTTTATCTTTGGAGCTTGAGCGGGAATAGTAGGAACATCTTTAAGTTTAATTATTCGAGCTGAACTCGGCCAACCAGGAAGCTTAATTGGAGATGATCAAATTTATAATGTTATTGTTACTGCTCACGCATTTGTAATAATTTTCTTTATAGTTATACCAATTATAATTGGAGGTTTTGGAAATTGACTAGTTCCTCTTATATTGGGCGCACCTGATATAGCTTTCCCGCGTATAAATAATATAAGATTTTGACTACTTCCTCCTTCTCTTACACTCCTTTTAATAAGAGGAATAGTAGAGAGAGGAGTTGGAACTGGATGGACTGTTTATCCACCATTAGCGGCTGCTATTGCACACGCAGGAGCTTCAGTTGATATAGGAATTTTTTCACTT…
Munididae	Munida	heteracantha	Genbank	N/A	MDECA350-10	TTATATTTTATCTTTGGAGCTTGAGCGGGAATAGTAGGAACATCTTTAAGTTTAATTATTCGAGCTGAACTCGGCCAACCAGGAAGCTTAATTGGAGATGATCAAATTTATAATGTTATTGTTACTGCTCACGCATTTGTAATAATTTTCTTTATAGTTATACCAATTATAATTGGAGGTTTTGGAAATTGACTAGTTCCTCTTATATTGGGCGCACCTGATATAGCTTTCCCGCGTATAAATAATATAAGATTTTGACTACTTCCTCCTTCTCTTACACTCCTTTTAATAAGAGGAATAGTAGAGAGAGGAGTTGGAACTGGATGGACTGTTTATCCACCATTAGCGGCTGCTATTGCACACGCAGGAGCTTCAGTTGATATAGGAATTTTTTCACTT…
Munididae	Munida	stia	Genbank	AY350999	GBCMD0278-06	TTATATTTTATTTTTGGTGCTTGAGCTGGTATAGTAGGAACATCTTTAAGTTTAATTATTCGAGCTGAACTTGGACAACCAGGAAGCTTGATTGGAGATGACCAAATTTATAACGTTATTGTTACTGCGCATGCATTTGTAATAATTTTCTTTATAGTTATACCAATTATAATTGGAGGGTTTGGCAACTGACTTGTCCCTCTTATGTTAGGAGCCCCTGATATAGCTTTTCCACGTATAAATAATATAAGATTTTGACTTCTTCCTCCTTCACTTACACTTCTTTTAATAAGAGGGATAGTAGAGAGAGGAGTAGGAACAGGATGAACTGTGTATCCTCCTTTAGCAGCTGGTATTGCTCATGCAGGAGCTTCAGTCGACATGGGAATTTTTTCTCTA…
Munididae	Munida	stia	Genbank	AY350998	GBCMD0277-06	TTATATTTTATTTTTGGTGCTTGAGCTGGTATAGTAGGAACATCTTTAAGTTTAATTATTCGAGCTGAACTTGGACAACCAGGAAGCTTGATTGGAGATGACCAAATTTATAACGTTATTGTTACTGCGCATGCATTTGTAATAATTTTCTTTATAGTTATACCAATTATAATTGGAGGGTTTGGCAACTGACTTGTCCCTCTTATGTTAGGAGCCCCTGATATAGCTTTTCCACGTATAAATAATATAAGATTTTGACTTCTTCCTCCTTCACTTACACTTCTTTTAATAAGAGGGATAGTAGAGAGAGGAGTAGGAACAGGATGAACTGTGTATCCTCCTTTAGCAGCTGGTATTGCTCATGCAGGAGCTTCAGTCGACATGGGAATTTTTTCTCTA…
Munididae	Munida	acantha	Genbank	AY350928	GBCMD0207-06	CTATATTTTATTTTTGGAGCTTGAGCTGGTATAGTAGGCACATCTTTAAGATTAATTATTCGAGCTGAACTTGGCCAACCAGGTAGTTTAATTGGTGATGATCAGATTTATAATGTAATTGTTACTGCACATGCGTTTGTGATAATTTTTTTTATGGTTATACCAATTATAATTGGTGGATTTGGAAATTGATTGGTCCCTCTTATATTAGGGGCGCCTGATATAGCTTTCCCTCGCATAAATAATATAAGATTTTGACTCCTTCCCCCATCTCTTACACTTCTTTTGATGAGTGGGATAGTAGAGAGAGGAGTTGGGACTGGATGGACTGTTTATCCTCCTTTAGCAGCTGCTATCGCGCACGCTGGAGCTTCAGTAGACATAGGAATTTTCTCTCTT…
Munididae	Munida	acantha	Genbank	AY800033	GBCMD0498-06	CTATATTTTATTTTTGGAGCTTGAGCTGGTATAGTAGGCACATCTTTAAGATTAATTATTCGAGCTGAACTTGGCCAACCAGGTAGTTTAATTGGTGATGATCAGATTTATAATGTAATTGTTACTGCACATGCGTTTGTGATAATTTTTTTTATGGTTATACCAATTATAATTGGTGGATTTGGAAATTGATTGGTCCCTCTTATATTAGGGGCGCCTGATATAGCTTTCCCTCGCATAAATAATATAAGATTTTGACTCCTTCCCCCATCTCTTACACTTCTTTTGATGAGTGGGATAGTAGAGAGAGGAGTTGGGACTGGATGGACTGTTTATCCTCCTTTAGCAGCTGCTATCGCGCACGCTGGAGCTTCAGTAGACATAGGAATTTTCTCTCTT…
Munididae	Munida	runcinata	Genbank	N/A	MDECA340-10	TTATATTTTATTTTTGGAGCTTGAGCTGGTATAGTAGGCACATCTTTAAGTTTGATTATTCGAGCTGAATTAGGTCAACCAGGAAGTTTAATTGGGGACGATCAAATTTATAATGTAATTGTTACTGCTCATGCATTTGTAATAATTTTTTTTATAGTTATACCAATTATAATTGGTGGATTTGGAAATTGATTAGTTCCTATTATACTAGGAGCCCCTGATATAGCTTTTCCTCGTATAAATAATATAAGATTTTGACTTCTTCCTCCATCTCTTACACTTCTCCTTATAAGAGGGATGGTAGAAAGGGGAGTTGGAACTGGATGAACTGTTTATCCTCCTTTGGCGGCCGCCATTGCGCATGCAGGGGCTTCAGTAGATATAGGAATTTTTTCTCTT…
Munididae	Munida	runcinata	Genbank	N/A	MDECA341-10	TTATATTTTATTTTTGGAGCTTGAGCTGGTATAGTAGGCACATCTTTAAGTTTGATTATTCGAGCTGAATTAGGTCAACCAGGAAGTTTAATTGGGGACGATCAAATTTATAATGTAATTGTTACTGCTCATGCATTTGTAATAATTTTTTTTATAGTTATACCAATTATAATTGGTGGATTTGGAAATTGATTAGTTCCTATTATACTAGGAGCCCCTGATATAGCTTTTCCTCGTATAAATAATATAAGATTTTGACTTCTTCCTCCATCTCTTACACTTCTCCTTATAAGAGGGATGGTAGAAAGGGGAGTTGGAACTGGATGAACTGTTTATCCTCCTTTGGCGGCCGCCATTGCGCATGCAGGGGCTTCAGTAGATATAGGAATTTTTTCTCTT…
Munididae	Munida	mendagnai	Genbank	N/A	MDECA315-10	TTATATTTTATTTTTGGAGCTTGAGCTGGGATAGTAGGCACATCTTTAAGTTTAATTATTCGAGCTGAACTTGGGCAACCAGGGAGCTTAATTGGCGATGATCAAATTTATAACGTTATTGTTACTGCCCATGCATTTGTAATAATTTTTTTTATAGTTATACCAATTATAATTGGGGGATTTGGTAATTGACTTGTTCCTCTAATACTAGGTGCGCCCGATATGGCGTTTCCGCGTATAAATAATATGAGATTTTGACTTCTCCCTCCATCGCTCACACTTCTTCTTATAAGTGGAATAGTAGAAAGCGGGGTTGGAACGGGATGAACTGTTTATCCTCCATTGGCTGCCGGTATCGCCCATGCAGGAGCTTCAGTGGATATGGGGATTTTTTCTCTT…
Munididae	Munida	mendagnai	Genbank	N/A	MDECA314-10	TTATATTTTATTTTTGGAGCTTGAGCTGGGATAGTAGGCACATCTTTAAGTTTAATTATTCGAGCTGAACTTGGGCAACCAGGGAGCTTAATTGGTGATGATCAAATTTATAACGTTATTGTTACTGCCCATGCATTTGTAATAATTTTTTTTATAGTTATACCAATTATAATTGGGGGATTTGGTAATTGACTTGTTCCTCTAATACTAGGTGCGCCCGATATGGCGTTTCCGCGTATAAATAATATGAGATTTTGACTTCTCCCTCCATCGCTCACACTTCTTCTTATAAGTGGAATAGTAGAAAGCGGGGTTGGAACGGGATGAACTGTTTATCCTCCATTGGCTGCCGGTATCGCCCATGCAGGAGCTTCAGTGGATATAGGGATTTTTTCTCTT…
Munididae	Munida	clinata	Genbank	AY350942	MDECA351-10	TTATATTTTATTTTTGGAGCTTGAGCTGGAATAGTTGGTACATCTTTAAGTTTAATTATTCGAGCTGAATTAAGTCAACCAGGAAGATTAATTGGTGACGATCAAATCTATAATGTTATTGTTACTGCTCATGCATTTGTTATAATTTTTTTTATAGTTATACCTATTATAATTGGTGGATTTGGTAATTGATTAGTTCCTCTTATATTAGGAGCACCTGATATAGCTTTTCCCCGAATAAATAACATAARATTTTGACTTCTTCCTCCCTCTCTTACACTCCTTTTAATAAGAGGAATAGTAGAAAGAGGGGTAGGAACAGGGTGAACTGTGTATCCTCCATTAGCAGCTGCTATTGCTCACGCCGGAGCTTCAGTAGATATAGGAATTTTTTCTCTT…
Munididae	Munida	clinata	Genbank	AY350940	GBCMD0219-06	TTATATTTTATTTTTGGAGCTTGAGCTGGAATAGTTGGTACATCTTTAAGTTTAATTATTCGAGCTGAACTAAGTCAACCAGGAAGACTAATTGGTGATGATCAAATTTATAATGTTATTGTTACTGCTCACGCATTTGTTATAATTTTTTTTATAGTTATACCTATTATAATTGGTGGATTTGGTAATTGATTAGTTCCTCTTATATTAGGAGCACCTGATATAGCTTTTCCTCSAATAAATAATACAAGATTTTGACTTCTTCCTCCCTCTCTTACACTCCTTTTAATAAGAGGAATAGTAGAAAGAGGGGTAGGAACAGGGTGAACTGTATATCCTCCATTASCAGCTGCTATTGCTCACGCCGGAGCTTCAGTAAATATAGGAATTTTTTCTCTT…
Munididae	Munida	offella	Genbank	AY350980	GBCMD0259-06	TTATATTTTATTTTTGGGGCTTGAGCCGGTATAGTGGGAACTTCTTTGAGACTTATTATCCGTGCTGAGTTAGGACAACCTGGTAGTTTGATTGGAGACGATCAAATTTATAATGTCATTGTTACTGCTCATGCTTTTGTAATAATTTTTTTTATAGTAATACCTATTATAATTGGGGGGTTTGGTAATTGACTAGTTCCTTTAATACTAGGCGCTCCTGATATAGCATTCCCTCGGATAAATAACATAAGATTTTGACTTCTCCCTCCTTCATTAACACTTTTATTAATAAGAGGAATAGTCGAAAGGGGAGTTGGAACTGGTTGAACGGTTTATCCTCCCTTGGCAGCAGGAATCGCACACGCTGGTGCCTCAGTAGATATAGGAATTTTTTCTCTT…
Munididae	Munida	offella	Genbank	AY350980	GBCMD0259-06	TTATATTTTATTTTTGGGGCTTGAGCCGGTATAGTGGGAACTTCTTTGAGACTTATTATCCGTGCTGAGTTAGGACAACCTGGTAGTTTGATTGGAGACGATCAAATTTATAATGTCATTGTTACTGCTCATGCTTTTGTAATAATTTTTTTTATAGTAATACCTATTATAATTGGGGGGTTTGGTAATTGACTAGTTCCTTTAATACTAGGCGCTCCTGATATAGCATTCCCTCGGATAAATAACATAAGATTTTGACTTCTCCCTCCTTCATTAACACTTTTATTAATAAGAGGAATAGTCGAAAGGGGAGTTGGAACTGGTTGAACGGTTTATCCTCCCTTGGCAGCAGGAATCGCACACGCTGGTGCCTCAGTAGATATAGGAATTTTTTCTCTT…
Munididae	Munida	proto	Genbank	AY350986	GBCMD0265-06	TTATATTTTATTTTTGGAGCTTGAGCCGGCATAGTGGGAACTTCTTTGAGACTTATTATCCGTGCTGAGTTAGGACAACCTGGTAGTTTGATTGGAGATGATCAAATTTATAATGTCATTGTTACTGCTCATGCTTTTGTAATAATTTTTTTTATAGTAATACCTATTATAATTGGGGGATTTGGTAATTGACTAGTTCCTTTAATACTAGGCGCCCCTGATATAGCATTCCCCCGGATAAATAATATAAGATTTTGACTTCTACCTCCTTCATTAACACTTTTATTAATAAGAGGAATAGTCGAAAGGGGGGTTGGAACTGGTTGAACGGTTTATCCTCCTTTGGCGGCAGGAATCGCGCACGCTGGTGCCTCAGTAGATATAGGAATTTTTTCTCTT…
Munididae	Munida	proto	Genbank	AY350986	GBCMD0265-06	TTATATTTTATTTTTGGAGCTTGAGCCGGCATAGTGGGAACTTCTTTGAGACTTATTATCCGTGCTGAGTTAGGACAACCTGGTAGTTTGATTGGAGATGATCAAATTTATAATGTCATTGTTACTGCTCATGCTTTTGTAATAATTTTTTTTATAGTAATACCTATTATAATTGGGGGATTTGGTAATTGACTAGTTCCTTTAATACTAGGCGCCCCTGATATAGCATTCCCTCGGATAAATAATATAAGATTTTGACTTCTACCTCCTTCATTAACACTTTTATTAATAAGAGGAATAGTCGAAAGGGGAGTTGGAACTGGTTGAACGGTTTATCCTCCTTTGGCGGCAGGAATCGCGCACGCTGGTGCCTCAGTAGATATAGGAATTTTTTCTCTT…
Munididae	Raymunida	cagnetei	Genbank	AF283869	GBCMD0060-06	TTATATTTTATTTTCGGTGCTTGAGCCGGAATAGTAGGAACATCTTTAAGGCTTATTATTCGTGCAGAACTAGGTCAACCAGGAAGATTAATTGGTGATGATCAAATTTACAACGTTGTAGTTACCGCTCATGCTTTTGTAATAATTTTTTTTATAGTAATACCAATTATAATTGGAGGATTTGGTAATTGACTTGTACCTCTTATACTTGGAGCCCCTGATATAGCTTTCCCACGTATAAACAATATAAGATTTTGACTTCTTCCACCTTCTCTTACACTTCTTTTAATAAGAGGAATAGTAGAAAGAGGAGTAGGGACAGGTTGAACAGTTTATCCTCCACTTGCTGCAGGTATTGCACATGCAGGAGCTTCTGTTGATATAGGAATTTTTTCTCTT…
Munididae	Raymunida	cagnetei	Genbank	AF283870	GBCMD0061-06	TTATATTTTATTTTCGGTGCTTGAGCCGGAATAGTAGGAACATCTTTAAGGCTTATTATTCGTGCAGAACTGGGTCAACCAGGAAGATTAATTGGTGATGATCAAATTTACAACGTTGTAGTTACCGCTCATGCTTTTGTAATAATTTTTTTTATAGTAATACCAATTATAATTGGAGGATTTGGTAATTGACTTGTACCTCTTATACTTGGAGCCCCTGATATAGCTTTCCCACGTATAAACAATATAAGATTTTGACTTCTTCCACCTTCTCTTACACTTCTTTTAATAAGAGGAATAGTAGAAAGAGGAGTAGGGACAGGTTGAACAGTTTATCCTCCACTTGCTGCAGGTATTGCACATGCAGGAGCTTCTGTTGATATAGGAATTTTTTCTCTT…
Munididae	Raymunida	elegantissima	Genbank	AF283878	GBCMD0069-06	TTATATTTTATTTTCGGTGCTTGAGCCGGAATAGTAGGAACATCCCTAAGACTTATTATTCGTGCTGAATTAGGACAACCAGGAAGACTTATTGGTGATGATCAAATTTATAATGTAGTAGTTACCGCCCACGCTTTTGTAATAATTTTTTTTATAGTTATACCAATTATAATTGGAGGTTTTGGTAATTGACTTGTTCCTCTTATACTTGGTGCGCCTGATATAGCTTTTCCACGAATAAATAATATAAGATTTTGACTTCTTCCGCCCTCTCTTACACTTCTTTTAATAAGAGGAATAGTAGAAAGAGGAGTAGGAACAGGTTGAACAGTTTATCCTCCTCTTGCCGCTGGAATTGCTCATGCAGGAGCTTCTGTTGATATAGGAATTTTTTCACTT…
Munididae	Raymunida	elegantissima	Genbank	AF283877	GBCMD0068-06	TTATATTTTATTTTCGGTGCTTGAGCCGGAATAGTAGGAACATCCCTAAGACTTATTATTCGTGCTGAATTAGGACAACCAGGAAGACTTATTGGTGATGATCAAATTTATAATGTAGTAGTTACCGCCCACGCTTTTGTAATAATTTTTTTTATAGTTATACCAATTATAATTGGAGGTTTTGGTAATTGACTTGTTCCTCTTATACTTGGTGCGCCTGATATAGCTTTTCCACGAATAAATAATATAAGATTTTGACTTCTTCCGCCCTCTCTTACACTTCTTTTAATAAGAGGAATAGTAGAAAGAGGAGTAGGAACAGGTTGAACAGTTTATCCTCCTCTTGCCGCTGGAATTGCTCATGCAGGAGCTTCTGTTGATATAGGAATTTTTTCACTT…
Munididae	Raymunida	confundens	Genbank	AF283873	GBCMD0064-06	TTATACTTTATTTTTGGTGCTTGAGCAGGAATAGTAGGAACATCCTTAAGGCTTATTATTCGTGCAGAATTAGGTCAACCAGGAAGTTTAATTGGAGACGATCAAATTTATAATGTAGTTGTCACCGCTCATGCTTTCGTAATAATTTTTTTTATAGTTATACCTATTATAATTGGTGGATTTGGAAATTGACTTGTTCCTCTGATACTAGGAGCACCTGACATAGCTTTTCCTCGAATGAATAATATAAGATTCTGACTCTTACCCCCTTCTCTCACTCTTCTTCTAATAAGAGGAATAGTAGAAAGAGGAGTAGGAACAGGTTGAACAGTTTATCCTCCTCTTGCTGCAGGTATCGCCCATGCTGGGGCCTCAGTAGATATAGGAATTTTTTCTCTT…
Munididae	Raymunida	confundens	Genbank	AF283872	GBCMD0063-06	TTATACTTTATTTTTGGTGCTTGAGCAGGAATAGTAGGAACATCTTTAAGGCTTATTATTCGTGCAGAATTAGGTCAACCAGGAAGTTTAATTGGAGATGATCAAATTTATAACGTAGTTGTAACCGCTCATGCTTTCGTAATAATTTTTTTTATAGTTATACCTATTATAATTGGTGGATTTGGAAATTGACTTGTTCCTCTGATATTAGGGGCACCTGATATAGCTTTTCCTCGAATGAATAATATAAGATTCTGACTTTTACCCCCTTCTCTTACCCTTCTTCTAATAAGAGGGATAGTAGAAAGAGGAGTAGGAACAGGTTGAACAGTTTATCCTCCTCTTGCTGCAGGTATCGCCCATGCTGGGGCCTCAGTAGATATAGGAATTTTTTCTCTT…
Munididae	Raymunida	erythrina	Genbank	AF283883	GBCMD0074-06	TTATACTTTATTTTTGGTGCTTGAGCCGGAATAGTAGGTACTTCATTAAGACTTATTATTCGTGCTGAATTAGGGCAACCAGGGAGATTAATTGGTGATGATCAAATTTATAATGTAGTTGTTACTGCTCACGCTTTTGTAATAATTTTTTTTATAGTTATACCTATTATAATTGGAGGCTTCGGAAACTGACTTGTTCCTTTAATACTTGGAGCCCCTGATATAGCTTTTCCTCGTATAAATAATATAAGGTTTTGACTTCTACCACCTTCTCTTACACTTTTACTAATAAGAGGAATAGTAGAAAGAGGAGTCGGAACAGGATGAACTGTCTATCCACCGCTTGCTGCTGGTATTGCTCATGCTGGGGCTTCTGTTGATATGGGTATTTTTTCTCTT…
Munididae	Raymunida	erythrina	Genbank	AF283882	GBCMD0074-06	TTATACTTTATTTTTGGTGCTTGAGCCGGAATAGTAGGTACTTCATTAAGACTTATTATTCGTGCTGAATTAGGGCAACCAGGGAGATTAATTGGTGATGATCAAATTTATAATGTAGTTGTTACTGCTCACGCTTTTGTAATAATTTTTTTTATAGTTATACCTATTATAATTGGAGGCTTCGGAAACTGACTTGTTCCTTTAATACTTGGAGCCCCTGATATAGCTTTTCCTCGTATAAATAATATAAGGTTTTGACTTCTACCACCTTCTCTTACACTTTTACTAATAAGAGGAATAGTAGAAAGAGGAGTCGGAACAGGATGAACTGTCTATCCACCGCTTGCTGCTGGTATTGCTCATGCTGGGGCTTCTGTTGATATGGGTATTTTTTCTCTT…
Munididae	Raymunida	dextralis	Genbank	AF283874	FCFC054-04	TTATATTTTATTTTTGGTGCCTGAGCAGGAATAGTAGGAACATCTTTAAGACTTATTATTCGTGCCGAACTAGGTCAACCAGGAAGTCTAATTGGAGATGACCAAATCTATAATGTAGTTGTCACCGCTCATGCTTTTGTAATGATTTTTTTTATAGTTATACCAATTATAATTGGTGGATTTGGAAATTGACTTGTTCCTTTAATACTCGGAGCACCTGATATAGCTTTTCCTCGTATAAATAATATAAGATTTTGACTTTTACCTCCCTCACTTACTCTTCTTCTAATAAGAGGAATAGTAGAAAGAGGAGTAGGAACCGGTTGAACAGTTTATCCTCCTCTCGCTGCAGGTATTGCTCATGCTGGAGCCTCAGTAGATATAGGAATTTTTTCTCTT…
Munididae	Raymunida	dextralis	Genbank	AF283874	FCFC054-04	TTATATTTTATTTTTGGTGCCTGAGCAGGAATAGTAGGAACATCTTTAAGACTTATTATTCGTGCCGAACTAGGTCAACCAGGAAGTCTAATTGGAGATGACCAAATCTATAATGTAGTTGTCACCGCTCATGCTTTTGTAATGATTTTTTTTATAGTTATACCAATTATAATTGGTGGATTTGGAAATTGACTTGTTCCTTTAATACTCGGAGCACCTGATATAGCTTTTCCTCGTATAAATAATATAAGATTTTGACTTTTACCTCCCTCACTTACTCTTCTTCTAATAAGAGGAATAGTAGAAAGAGGAGTAGGAACCGGTTGAACAGTTTATCCTCCTCTCGCTGCAGGTATTGCTCATGCTGGAGCCTCAGTAGATATAGGAATTTTTTCTCTT…
Munididae	Raymunida	formosanus	Genbank	AY288292	GBCMD0192-06	TTATATTTCATTTTTGGTGCTTGAGCAGGAATAGTAGGGACATCTTTAAGACTTATTATTCGTGCCGAACTAGGTCAGCCAGGAAGCCTTATTGGAGATGATCAAATTTACAATGTAGTTGTCACCGCCCATGCTTTCGTAATAATTTTTTTTATAGTTATACCAATTATAATTGGTGGATTTGGAAATTGACTTGTACCTCTTATACTCGGAGCACCTGATATAGCCTTTCCCCGTATAAACAATATAAGATTTTGACTTTTACCTCCTTCTCTTACTCTCCTTCTTATAAGAGGAATAGTAGAAAGAGGAGTAGGAACAGGTTGGACAGTTTATCCTCCTCTTGCCGCAGGAATTGCTCATGCAGGAGCCTCAGTCGATATAGGAATTTTTTCGCTA…
Munididae	Raymunida	formosanus	Genbank	AY288292	GBCMD0192-06	TTATATTTCATTTTTGGTGCTTGAGCAGGAATAGTAGGGACATCTTTAAGACTTATTATTCGTGCCGAACTAGGTCAGCCAGGAAGCCTTATTGGAGATGATCAAATTTACAATGTAGTTGTCACCGCCCATGCTTTCGTAATAATTTTTTTTATAGTTATACCAATTATAATTGGTGGATTTGGAAATTGACTTGTACCTCTTATACTCGGAGCACCTGATATAGCCTTTCCCCGTATAAACAATATAAGATTTTGACTTTTACCTCCTTCTCTTACTCTCCTTCTTATAAGAGGAATAGTAGAAAGAGGAGTAGGAACAGGTTGGACAGTTTATCCTCCTCTTGCCGCAGGAATTGCTCATGCAGGAGCCTCAGTCGATATAGGAATTTTTTCGCTA…
Munididae	Raymunida	insulata	Genbank	AF283884	GBCMD0075-06	TTATATTTTATTTTTGGTGCCTGAGCAGGAATAGTAGGAACATCCCTAAGACTTATTATTCGTGCCGAATTAGGTCAACCAGGAAGTTTAATTGGAGACGATCAAATTTATAATGTAGTAGTAACCGCCCATGCATTTGTAATAATTTTTTTTATAGTTATACCAATTATAATTGGTGGCTTTGGAAATTGACTTGTCCCATTAATACTTGGAGCACCTGATATAGCTTTTCCTCGTATAAATAATATGAGATTTTGACTTTTACCTCCTTCTCTCACTCTCCTTTTAATAAGAGGAATAGTAGAAAGAGGAGTAGGTACAGGCTGAACAGTTTATCCTCCCCTTGCTGCTGCTATTGCCCACGCAGGAGCTTCAGTAGATATAGGAATTTTTTCTCTA…
Munididae	Raymunida	insulata	Genbank	AF283884	GBCMD0075-06	TTATATTTTATTTTTGGTGTCTGAGCAGGAATAGTAGGAACATCCCTAAGACTTATTATTCGTGCCGAATTAGGTCAACCAGGAAGTTTAATTGGAGATGATCAAATTTATAATGTAGTAGTAACCGCCCATGCATTTGTAATAATTTTTTTTATAGTTATACCAATTATAATTGGTGGATTTGGAAATTGACTTGTCCCATTAATACTTGGAGCACCTGATATAGCTTTTCCTCGTATAAATAATATGAGATTTTGACTTTTACCTCCTTCTCTCACTCTCCTTTTAATAAGAGGAATAGTAGAAAGAGGAGTAGGTACAGGCTGAACAGTTTATCCTCCCCTTGCTGCTGCTATTGCCCACGCAGGAGCTTCAGTAGATATAGGAATTTTTTCTCTA…
Munididae	Munida	spinosa	Genbank	KM014488	GBCMA10585-15	CTATATTTTATTTTCGGAGCTTGAGCCGGGATAGTAGGCACATCTTTAAGCCTAATTATCCGAGCTGAATTAGGCCAACCAGGAAGCCTGATTGGCGACGACCAGATTTATAATGTTATTGTTACAGCCCATGCCTTTGTAATAATTTTCTTCATAGTTATGCCCATCATAATTGGCGGATTTGGCAATTGACTCGTACCCCTTATATTAGGAGCCCCTGATATAGCATTCCCACGCATAAATAACATAAGATTTTGACTACTGCCCCCATCTCTCACACTCTTACTTATGAGCGGGATAGTAGAAAGAGGAGTTGGAACCGGATGAACTGTTTACCCTCCCCTAGCTGCCGGTATTGCCCACGCAGGAGCCTCAGTTGACATAGGGATCTTTTCGCTT…
Munididae	Munida	spinosa	Genbank	KM014486	GBCMA10583-15	CTATATTTTATTTTCGGAGCTTGAGCCGGGATAGTAGGCACATCTTTAAGCCTAATTATCCGAGCTGAATTAGGCCAACCAGGAAGCCTGATTGGCGACGACCAGATTTATAATGTTATTGTTACAGCCCATGCCTTTGTAATAATTTTCTTCATAGTTATGCCCATCATAATTGGCGGATTTGGCAATTGACTCGTACCCCTTATATTAGGAGCCCCTGATATAGCATTCCCACGCATAAATAACATAAGATTTTGACTACTGCCCCCATCTCTCACACTCTTACTTATGAGCGGGATAGTAGAAAGAGGAGTTGGAACCGGATGAACTGTTTACCCTCCCCTAGCTGCCGGTATTGCCCACGCAGGAGCCTCAGTTGACATAGGGATCTTTTCGCTT…
Munididae	Munida	alonsoi	Genbank	AY350936	GBCMD0215-06	TTATATTTTATCTTTGGAGCTTGAGCCGGAATAGTAGGTACATCTCTTAGCCTAATTATTCGAGCTGAACTAGGTCAACCAGGAAGATTAATTGGAGACGACCAGATCTACAATGTTATTGTTACTGCTCACGCCTTTGTAATAATTTTCTTTATAGTTATACCCATTATAATTGGTGGATTTGGAAATTGATTAGTGCCATTAATATTAGGAGCACCAGATATAGCATTCCCACGCATAAACAACATAAGACTTTGACTTTTACCTCCCTCTTTAACACTCTTACTTATAAGTGGGATAGTAGAGAGAGGAGTAGGAACAGGATGAACTGTTTACCCTCCTCTAGCAGCGGGTATCGCCCACGCAGGTGCCTCAGTAGATATGGGTATCTTCTCTCTT…
Munididae	Munida	alonsoi	Genbank	AY350934	GBCMD0213-06	TTATATTTTATCTTTGGAGCTTGAGCCGGAATAGTAGGTACATCTCTTAGCCTAATTATTCGAGCTGAACTAGGTCAACCAGGAAGATTAATTGGAGACGACCAGATCTACAATGTTATTGTTACTGCTCACGCCTTTGTAATAATTTTCTTTATAGTTATACCCATTATAATTGGTGGATTTGGAAATTGATTAGTGCCATTAATATTAGGAGCACCAGATATAGCATTCCCACGCATAAACAACATAAGACTTTGACTTTTACCTCCCTCTTTAACACTCTTACTTATAAGTGGGATAGTAGAGAGAGGAGTAGGAACAGGATGAACTGTTTACCCTCCTCTAGCAGCGGGTATCGCCCACGCAGGTGCCTCAGTAGATATGGGTATCTTCTCTCTT…
Munididae	Munida	ommata	Genbank	AY350981	GBCMD0260-06	CTATATTTTATTTTTGGAGCCTGAGCTGGGATAGTAGGCACATCTTTAAGCCTAATTATCCGTGCAGAACTAGGTCAACCAGGAAGCCTGATTGGTGATGATCAAATTTATAACGTCATTGTCACCGCTCACGCATTTGTAATAATTTTCTTTATAGTTATGCCAATTATAATTGGTGGATTCGGAAATTGACTAGTCCCCCTTATATTAGGAGCACCTGACATAGCTTTTCCCCGTATAAATAATATAAGATTTTGACTTTTACCCCCCTCACTTACACTTCTTCTTATAAGAGGAATAGTAGAAAGAGGAGTTGGCACAGGATGAACCGTTTATCCTCCATTAGCAGCCGGTATTGCTCACGCTGGTGCTTCAGTAGATATAGGAATCTTCTCTCTT…
Munididae	Munida	ommata	Genbank	AY350981	GBCMD0260-06	TTATATTTTATTTTTGGAGCCTGAGCTGGGATAGTAGGCACATCTTTAAGCCTAATTATCCGTGCAGAACTAGGTCAACCAGGAAGCCTGATTGGTGATGATCAAATTTATAACGTCATTGTCACCGCTCACGCATTTGTAATAATTTTCTTTATAGTTATGCCAATTATAATTGGTGGATTCGGAAATTGACTAGTCCCCCTTATATTAGGAGCACCTGACATAGCTTTTCCCCGTATAAATAATATAAGATTTTGACTTTTACCCCCCTCACTTACACTTCTTCTTATAAGAGGAATAGTAGAAAGAGGAGTTGGCACAGGATGAACCGTTTATCCTCCATTAGCAGCCGGTATTGCTCACGCTGGTGCTTCAGTAGATATAGGAATCTTCTCTCTT…
Munididae	Munida	lenticularis	Genbank	AY350972	GBCMD0251-06	TTATATTTTATTTTTGGAGCCTGAGCTGGTATAGTAGGTACATCTTTAAGCCTTATTATTCGAGCAGAACTAGGTCAACCAGGAAGCCTGATTGGTGATGATCAAATTTACAATGTTATTGTTACCGCTCACGCATTTGTAATAATTTTCTTTATAGTTATACCAATTATAATTGGTGGGTTTGGGAACTGATTAGTTCCCCTTATATTAGGAGCACCTGATATAGCTTTTCCTCGTATAAATAATATAAGATTCTGACTTTTACCTCCCTCACTTACACTTCTTCTAATAAGAGGAATAGTGGAAAGAGGAGTAGGAACTGGATGAACCGTTTATCCTCCACTAGCAGCTGGTATTGCTCATGCTGGTGCTTCAGTAGATATAGGAATTTTCTCTCTC…
Munididae	Munida	lenticularis	Genbank	AY350972	GBCMD0251-06	TTATATTTTATTTTTGGAGCCTGAGCTGGTATAGTAGGTACATCTTTAAGCCTTATTATTCGAGCAGAACTAGGTCAACCAGGAAGCCTGATTGGTGATGATCAAATTTACAATGTTATTGTTACCGCTCACGCATTTGTAATAATTTTCTTTATAGTTATACCAATTATAATTGGTGGGTTTGGGAACTGATTAGTTCCCCTTATATTAGGAGCACCTGATATAGCTTTTCCTCGTATAAATAATATAAGATTCTGACTTTTACCTCCCTCACTTACACTTCTTCTAATAAGAGGAATAGTGGAAAGAGGAGTAGGAACTGGATGAACCGTTTATCCTCCACTAGCAGCTGGTATTGCTCATGCTGGTGCTTCAGTAGATATAGGAATTTTCTCTCTC…
Munididae	Munida	kapala	Genbank	N/A	MDECA339-10	TTATATTTTATTTTTGGAGCCTGGGCGGGGATAGTAGGCACATCTTTAAGCCTAATTATCCGCGCAGAACTAGGTCAACCAGGAAGCCTGATTGGTGACGACCAAATCTACAATGTTATTGTTACCGCTCATGCATTTGTAATAATTTTCTTTATAGTTATACCAATTATGATTGGCGGGTTTGGAAATTGATTAGTCCCCCTTATATTAGGTGCTCCTGATATGGCCTTCCCTCGTATAAATAATATAAGATTTTGACTTCTACCTCCTTCCCTTACACTTCTTCTAATAAGAGGAATAGTAGAAAGAGGAATCGGGACAGGATGAACCGTCTATCCTCCTCTAGCAACCGGCATTGCTCATGCTGGTGCCTCAGTAGATATAGGAATCTTCTCCCTT…
Munididae	Munida	kapala	Genbank	N/A	MDECA338-10	TTATATTTTATTTTTGGAGCCTGGGCGGGGATAGTAGGCACATCTTTAAGCCTAATTATCCGCGCAGAACTAGGTCAACCAGGAAGCCTGATTGGTGATGACCAAATCTACAATGTTATTGTTACCGCTCATGCATTTGTAATAATTTTCTTTATAGTTATACCAATTATGATTGGCGGGTTTGGAAATTGATTAGTCCCCCTTATATTAGGTGCTCCTGATATGGCCTTCCCTCGTATAAATAATATAAGATTTTGACTTCTACCTCCTTCCCTTACACTTCTTCTAATAAGAGGAATAGTAGAAAGAGGAGTCGGGACAGGATGAACCGTCTATCCTCCTCTAGCAGCCGGCATTGCTCATGCTGGTGCCTCAGTAGATATAGGAATCTTCTCCCTT…
Munididae	Munida	rufiantennulata	Genbank	AY350995	GBCMD0274-06	TTATATTTTATTTTTGGAGCCTGGGCGGGGATAGTAGGCACATCTTTAAGCCTAATTATCCGCGCAGAACTAGGTCAACCAGGAAGCCTGATTGGTGATGACCAAATCTACAATGTTATTGTTACCGCTCATGCATTTGTAATAATTTTCTTTATAGTTATACCAATTATGATTGGCGGGTTTGGAAATTGATTAGTCCCCCTTATATTAGGCGCTCCTGATATGGCCTTCCCTCGTATAAATAATATAAGATTTTGACTTCTACCTCCTTCCCTTACACTTCTTCTAATAAGAGGAATAGTAGAAAGAGGAGTCGGGACAGGATGAACCGTCTATCCTCCTCTAGCAGCCGGCATTGCTCATGCTGGTGCCTCAGTAGATATAGGAATCTTCTCCCTT…
Munididae	Munida	rufiantennulata	Genbank	AY350995	MDECA387-10	TTATATTTTATTTTTGGAGCCTGGGCGGGGATAGTAGGCACATCTTTAAGCCTAATTATCCGCGCAGAACTAGGTCAACCAGGAAGCCTGATTGGTGATGACCAAATCTACAATGTTATTGTTACCGCTCATGCATTTGTAATAATTTTCTTTATAGTTATACCAATTATGATTGGCGGGTTTGGAAATTGATTAGTCCCCCTTATATTAGGTGCTCCTGATATGGCCTTCCCTCGTATAAATAATATAAGATTTTGACTTCTACCTCCTTCCCTTACACTTCTTCTAATAAGAGGAATAGTAGAAAGAGGAGTCGGGACAGGATGAACCGTCTATCCTCCTCTAGCAGCCGGCATTGCTCATGCTGGTGCCTCAGTAGATATAGGAATCTTCTCCCTT…
Munididae	Munida	psylla	Genbank	AY350992	GBCMD0271-06	CTATATTTTATTTTTGGAGCCTGAGCTGGGATAGTGGGCACATCTTTAAGCCTAATTATCCGCGCAGAACTAGGCCAACCAGGAAGCCTGATTGGTGACGATCAAATCTACAATGTTATTGTTACCGCTCACGCATTTGTAATAATTTTCTTTATAGTTATACCAATTATAATTGGTGGGTTTGGAAATTGATTAGTCCCCCTAATATTAGGCGCCCCTGATATGGCTTTCCCTCGTATAAATAATATAAGATTTTGACTTTTACCTCCTTCCCTTACACTTCTTCTGATAAGAGGAATAGTAGAAAGAGGAGTTGGAACAGGATGAACCGTTTATCCTCCTCTAGCAGCCGGCATTGCTCACGCTGGTGCCTCAGTGGACATAGGAATCTTCTCCCTT…
Munididae	Munida	psylla	Genbank	AY350992	GBCMD0271-06	CTATATTTTATTTTTGGAGCCTGAGCTGGGATAGTGGGCACATCTTTAAGCCTAATTATCCGCGCAGAACTAGGCCAACCAGGAAGCCTGATTGGTGACGATCAAATCTACAATGTTATTGTTACCGCTCACGCATTTGTAATAATTTTCTTTATAGTTATACCAATTATAATTGGTGGGTTTGGAAATTGATTAGTCCCCCTAATATTAGGCGCCCCTGATATGGCTTTCCCTCGTATAAATAATATAAGATTTTGACTTTTACCTCCTTCCCTTACACTTCTTCTGATAAGAGGAATAGTAGAAAGAGGAGTTGGAACAGGATGAACCGTTTATCCTCCTCTAGCAGCCGGCATTGCTCACGCTGGTGCCTCAGTGGACATAGGAATCTTCTCCCTT…
Munididae	Munida	zebra	Genbank	AY800051	GBCMD0516-06	NNNNNNNNNNNNNNNGGAGCNTGAGCAGGAATAGTAGGTACATCCCTAAGCCTAATTATTCGAGCTGAACTAGGTCAACCAGGAAGTTTAATTGGAGATGATCAAATCTATAACGTTATTGTTACCGCTCATGCATTTGTAATAATTTTCTTTATAGTTATACCAATTATAATTGGAGGATTTGGAAACTGGTTAGTTCCTCTTATATTAGGAGCCCCTGATATAGCTTTTCCTCGTATAAACAATATAAGATTTTGACTTCTTCCACCCTCACTTACACTTCTTCTTATAAGAGGTATAGTAGAAAGAGGAGTTGGAACTGGATGAACCGTTTATCCTCCGCTTGCTGCTGGTATTGCCCACGCAGGTGCTTCAGTAGATATAGGAATCTTTTCACTA…
Munididae	Munida	zebra	Genbank	AY800049	GBCMD0514-06	NNNNNNNNNNNNNNNNNNNNNNNNGCAGGAATAGTAGGTACATCCCTAAGCCTAATTATTCGAGCTGAACTAGGTCAACCAGGAAGTTTAATTGGAGATGATCAAATCTATAACGTTATTGTTACCGCTCATGCATTTGTAATAATTTTCTTTATAGTTATACCAATTATAATTGGAGGATTTGGAAACTGGTTAGTTCCTCTTATATTAGGAGCCCCTGATATAGCTTTTCCTCGTATAAACAATATAAGATTTTGACTTCTTCCACCCTCACTTACACTTCTTCTTATAAGAGGTATAGTAGAAAGAGGAGTTGGAACTGGATGAACCGTTTATCCTCCGCTTGCTGCTGGTATTGCCCACGCAGGTGCTTCAGTAGATATAGGAATCTTTTCACTA…
Munididae	Munida	thoe	Genbank	DQ011191	GBCMD0679-06	NNNNNNNNNNNNNNNNNNGCCTGAGCAGGGATAGTAGGTACATCCCTAAGCCTAATTATCCGAGCTGAATTAGGCCAACCAGGAAGCCTAATTGGAGATGATCAAATCTATAATGTTATTGTTACCGCCCATGCATTTGTAATAATTTTCTTTATAGTTATACCAATTATAATTGGAGGCTTTGGAAATTGACTAGTTCCTTTAATACTAGGAGCTCCAGATATAGCTTTCCCTCGTATAAATAATATAAGATTTTGACTTCTTCCTCCCTCACTCACACTTCTTCTAATAAGAGGAATAGTAGAAAGAGGAGTTGGAACCGGATGAACTGTTTACCCTCCGCTTGCTGCTGGTATTGCTCACGCAGGAGCCTCAGTAGATATGGGAATCTTCTCATTA…
Munididae	Munida	thoe	Genbank	AY351012	GBCMD0291-06	NNNNNNNNNNNNNNNNNNNNNNNNNNNNNNNNNNNNNNNACATCCCTAAGCCTAATTATCCGAGCTGAATTAGGCCAACCAGGAAGCCTAATTGGAGATGATCAAATCTATAATGTTATTGTCACCGCCCATGCATTTGTAATAATTTTCTTTATAGTTATACCAATTATAATTGGAGGCTTTGGAAATTGACTTGTTCCTTTAATACTAGGAGCTCCAGATATAGCTTTCCCTCGTATAAATAATATAAGATTTTGACTTCTTCCTCCCTCACTCACACTTCTTCTAATAAGAGGAATAGTAGAAAGAGGAGTTGGAACCGGATGAACTGTTTACCCTCCGCTTGCTGCTGGTATTGCTCACGCAGGAGCCTCAGTAGATATGGGAATCTTCTCATTA…
Munididae	Munida	idyia	Genbank	N/A	MDECA345-10	TTATATTTTATTTTTGGAGCCTGGGCAGGAATAGTAGGCACATCTTTAAGCCTAATTATTCGAGCTGAATTAGGTCAACCAGGAAGTTTAATTGGGGATGATCAAATCTACAATGTTATTGTTACCGCTCACGCATTTGTAATAATTTTCTTTATAGTAATACCAATTATAATTGGTGGGTTTGGAAACTGATTAGTACCCTTAATACTAGGAGCCCCTGACATAGCTTTTCCTCGAATAAATAACATAAGATTTTGGCTTCTTCCTCCATCACTCACTCTTCTTCTTATAAGAGGAATAGTAGAAAGGGGAGTTGGTACTGGATGAACCGTTTACCCTCCATTAGCTGCTGGTATTGCTCATGCAGGAGCTTCAGTGGATATAGGAATTTTCTCATTA…
Munididae	Munida	idyia	Genbank	N/A	MDECA346-10	TTATATTTTATTTTTGGAGCCTGGGCAGGAATAGTAGGCACATCTTTAAGCCTAATTATTCGAGCTGAATTAGGTCAACCAGGAAGTTTAATTGGGGATGATCAAATCTACAATGTTATTGTTACCGCTCACGCATTTGTAATAATTTTCTTTATAGTAATACCAATTATAATTGGTGGGTTTGGAAACTGATTAGTACCCTTAATACTAGGAGCCCCTGACATAGCTTTTCCTCGAATAAATAACATAAGATTTTGGCTTCTTCCTCCATCACTCACTCTTCTTCTTATAAGAGGAATAGTAGAAAGGGGAGTTGGTACTGGATGAACCGTTTACCCTCCATTAGCTGCTGGTATTGCTCATGCAGGAGCTTCAGTGGATATAGGAATTTTCTCATTA…
Munididae	Munida	tuberculata	Genbank	AY351015	GBCMD0294-06	TTATATTTTATTTTCGGAGCTTGAGCGGGAATAGTAGGCACTTCACTAAGCCTTATTATCCGAGCTGAGTTAGGACAACCTGGAAGTTTGATTGGAGACGACCAAATCTATAACGTCATTGTAACCGCCCACGCATTCGTGATAATTTTCTTTATAGTTATACCAATTATAATTGGAGGCTTTGGTAATTGATTAGTTCCACTTATACTAGGAGCCCCTGATATAGCTTTTCCTCGTATAAACAATATAAGCTTTTGATTACTGCCCCCCTCTCTAACACTCCTGCTTATAAGAGGAATAGTTGAAAGAGGGGTAGGAACTGGTTGAACAGTATACCCACCACTTGCCGCAGGCATCGCCCATGCAGGTGCCTCAGTTGACATAGGAATCTTCTCTCTT…
Munididae	Munida	tuberculata	Genbank	AY351015	GBCMD0294-06	TTATATTTTATTTTCGGAGCTTGAGCGGGAATAGTAGGCACTTCACTAAGCCTTATTATCCGAGCTGAGTTAGGACAACCTGGAAGTTTGATTGGAGACGACCAAATCTATAACGTCATTGTAACCGCCCACGCATTCGTGATAATTTTCTTTATAGTTATACCAATTATAATTGGAGGCTTTGGTAATTGATTAGTTCCACTTATACTAGGAGCCCCTGATATAGCTTTTCCTCGTATAAACAATATAAGCTTTTGATTACTGCCCCCCTCTCTAACACTCCTGCTTATAAGAGGAATAGTTGAAAGAGGGGTAGGAACTGGTTGAACAGTATACCCACCACTTGCCGCAGGCATCGCCCATGCAGGTGCCTCAGTTGACATAGGAATCTTCTCTCTT…
Munididae	Munida	gordoae	Genbank	AY350956	GBCMD0235-06	TTATATTTTATTTTCGGAGCTTGAGCCGGAATAGTAGGAACATCATTAAGCCTAATTATTCGAGCCGAACTCGGCCAACCAGGAAGATTAATTGGAGATGATCAAATCTACAATGTTATTGTTACCGCCCACGCATTCGTAATAATTTTCTTCATAGTTATGCCTATTATAATTGGAGGATTCGGAAATTGATTAGTTCCCCTCATATTAGGAGCACCTGATATAGCATTCCCACGAATAAATAATATAAGATTTTGACTTCTACCACCTTCTCTAACACTTCTCCTAATAAGAGGAATAGTAGAAAGAGGGGTCGGAACAGGATGAACTGTCTATCCTCCCCTTGCAGCCGGAATTGCTCACGCCGGAGCTTCAGTAGATATAGGAATTTTTTCTTTA…
Munididae	Munida	gordoae	Genbank	AY350957	GBCMD0236-06	TTATATTTTATTTTCGGAGCTTGAGCCGGAATAGTAGGAACATCATTAAGCCTAATTATTCGAGCCGAACTCGGCCAACCAGGAAGATTAATTGGAGATGATCAAATCTACAATGTTATTGTTACCGCCCACGCATTCGTAATAATTTTCTTCATAGTTATGCCTATTATAATTGGAGGATTCGGAAATTGATTAGTTCCCCTCATATTAGGAGCACCTGATATAGCATTCCCACGAATAAATAATATAAGATTTTGACTTCTACCACCTTCTCTAACACTTCTCCTAATAAGAGGAATAGTAGAAAGAGGGGTCGGAACAGGATGAACTGTCTATCCTCCCCTTGCAGCCGGAATTGCTCACGCCGGAGCTTCAGTAGATATAGGAATTTTTTCTTTA…
Munididae	Munida	leptosyne	Genbank	AY350973	GBCMD0252-06	TTATATTTTATTTTTGGAGCCTGAGCCGGAATAGTAGGTACATCTCTTAGTCTAATTATCCGAGCCGAACTAGGCCAACCAGGAAGATTAATTGGAGATGATCAAATTTATAATGTTATTGTTACAGCCCATGCATTTGTAATAATTTTCTTTATAGTTATACCAATTATAATTGGAGGGTTTGGAAATTGATTAGTTCCCCTCATACTAGGAGCTCCTGATATAGCTTTTCCTCGAATAAATAATATAAGATTTTGACTTCTTCCACCATCATTAACCCTTCTTTTAATGAGAGGAATAGTTGAAAGAGGTGTAGGTACGGGATGAACAGTTTACCCACCATTAGCAGCCAGAATTGCTCATGCTGGAGCTTCAGTAGATATAGGAATTTTTTCACTT…
Munididae	Munida	leptosyne	Genbank	AY350973	GBCMD0252-06	TTATATTTTATTTTTGGAGCCTGAGCCGGAATAGTAGGTACATCTCTTAGTCTAATTATCCGAGCCGAACTAGGCCAACCAGGAAGATTAATTGGAGATGATCAAATTTATAATGTTATTGTTACAGCCCATGCATTTGTAATAATTTTCTTTATAGTTATACCAATTATAATTGGAGGGTTTGGAAATTGATTAGTTCCCCTCATACTAGGAGCTCCTGATATAGCTTTTCCTCGAATAAATAATATAAGATTTTGACTTCTTCCACCATCATTAACCCTTCTTTTAATGAGAGGAATAGTTGAAAGAGGTGTAGGTACGGGATGAACAGTTTACCCACCATTAGCAGCCAGAATTGCTCATGCTGGAGCTTCAGTAGATATAGGAATTTTTTCACTT…
Munididae	Babamunida	hystrix	Genbank	EF136570	GBCMD1842-08	CTATATTTTATTTTTGGTGCTTGAGCTGGAATAGTAGGAACGTCACTAAGACTAATCATTCGAGCTGAACTAGGCCAACCAGGAAGACTAATCGGAGATGACCAAATCTATAATGTTATTGTCACTGCCCATGCTTTTGTCATAATTTTCTTCATAGTTATACCAATCATAATTGGTGGGTTTGGAAATTGGCTTCTCCCTCTAATGCTAGGCTCCCCAGATATAGCATTCCCACGTATAAATAATATAAGTTTCTGGTTACTCCCACCTTCTCTGACCCTTCTTCTTATAAGAGGAATAGTAGAAAGAGGAGTAGGCACTGGTTGAACAGTTTACCCTCCTCTAGCCGCAGGCATTGCTCATGCAGGAGCCTCCGTAGATATAGGTATTTTTTCACTT…
Munididae	Babamunida	hystrix	Genbank	EF136571	GBCMD1841-08	CTATATTTTATTTTTGGTGCTTGAGCTGGAATAGTAGGAACGTCACTAAGACTAATCATTCGAGCTGAACTAGGCCAACCAGGAAGACTAATCGGAGATGACCAAATCTATAATGTTATTGTCACTGCCCATGCTTTTGTCATAATTTTCTTCATAGTTATACCAATCATAATTGGTGGGTTTGGAAATTGGCTTCTCCCTCTAATGCTAGGCTCCCCAGATATAGCATTCCCACGTATAAATAATATAAGTTTCTGGTTACTCCCACCTTCTCTGACCCTTCTTCTTATAAGAGGAATAGTAGAAAGAGGAGTAGGCACTGGTTGAACAGTTTACCCTCCTCTAGCCGCAGGCATTGCTCATGCAGGAGCCTCCGTAGATATAGGTATTTTTTCACTT…
Munididae	Babamunida	kanaloa	Genbank	FJ858728	GBCMD7326-13	NNNNNNNNNNNNNNNNNNNNNNNNNNNNNNNNNNNNNNAACATCACTAAGCCTANTCATCCGAGCCGAACTAGGCCAACCAGGAAGACTAATCGGAGATGATCGAATTTATAATGTTATTGTCACCGCCCACGCTTTTGTTATAATTTTCTTCATAGTTATACCAATCATAATTGGAGGTTTTGGAAACTGACTCCTCCCCTTAATACTAGGCTCCCCAGATATAGCATTCCCACGAATAAATAATATAAGTTTCTGGTTACTCCCACCATCCCTAACCCTTCTTCTTATAAGAGGAATAGTAGAAAGAGGAGTAGGCACTGGTTGAACAGTCTACCCCCCACTAGCCTCTGGTATTGCTCATGCAGGAGCCTCAGTAGATATGGGTATTTTTTCACTT…
Munididae	Babamunida	kanaloa	Genbank	FJ858728	GBCMD7326-13	NNNNNNNNNNNNNNNNNNNNNNNNNNNNNNNNNNNNNNAACATCACTAAGCCTANTCATCCGAGCCGAACTAGGCCAACCAGGAAGACTAATCGGAGATGATCGAATTTATAATGTTATTGTCACCGCCCACGCTTTTGTTATAATTTTCTTCATAGTTATACCAATCATAATTGGAGGTTTTGGAAACTGACTCCTCCCCTTAATACTAGGCTCCCCAGATATAGCATTCCCACGAATAAATAATATAAGTTTCTGGTTACTCCCACCATCCCTAACCCTTCTTCTTATAAGAGGAATAGTAGAAAGAGGAGTAGGCACTGGTTGAACAGTCTACCCCCCACTAGCCTCTGGTATTGCTCATGCAGGAGCCTCAGTAGATATGGGTATTTTTTCACTT…
Munididae	Babamunida	callista	Genbank	AY350939	GBCMD0218-06	TTATATTTTATTTTCGGAGCATGAGCTGGGATAGTGGGAACCTCCTTAAGCCTAATTATTCGAGCTGAATTAGGTCAACCAGGAAGACTTATTGGAGATGACCAAATTTATAACGTTATTGTCACTGCCCACGCATTTGTTATAATTTTCTTCATAGTGATACCAATTATAATCGGAGGATTTGGAAACTGACTTCTCCCCCTTATATTAGGTTCCCCCGATATAGCCTTCCCCCGAATAAATAACATAAGATTCTGATTACTCCCCCCCTCTCTTACTCTCCTTCTCATAAGAGGAATAGTAGAAAGAGGTGTCGGAACAGGTTGGACCGTCTACCCTCCGTTAGCAGCAGGTATCGCCCACGCTGGTGCCTCAGTAGATATAGGTATTTTCTCCCTT…
Munididae	Babamunida	callista	Genbank	AY350939	GBCMD0218-06	TTATATTTTATTTTCGGAGCATGAGCTGGGATAGTGGGAACCTCCTTAAGCCTAATTATTCGAGCTGAATTAGGTCAACCAGGAAGACTTATTGGAGATGACCAAATTTATAACGTTATTGTCACTGCCCACGCATTTGTTATAATTTTCTTCATAGTGATACCAATTATAATCGGAGGATTTGGAAACTGACTTCTCCCCCTTATATTAGGTTCCCCCGATATAGCCTTCCCCCGAATAAATAACATAAGATTCTGATTACTCCCCCCCTCTCTTACTCTCCTTCTCATAAGAGGAATAGTAGAAAGAGGTGTCGGAACAGGTTGGACCGTCTACCCTCCGTTAGCAGCAGGTATCGCCCACGCTGGTGCCTCAGTAGATATAGGTATTTTCTCCCTT…
Munididae	Munida	gilii	Genbank	N/A	MDECA372-10	TTATATTTTATCTTTGGAGCATGAGCTGGCATAGTGGGCACTTCTTTAAGACTTATTATCCGTGCTGAACTAGGACAACCAGGAAGCCTTATTGGAGATGATCAAATCTACAATGTTATTGTCACTGCCCATGCATTTGTTATAATTTTCTTCATAGTTATACCTATTATAATTGGAGGCTTTGGAAACTGACTAGTCCCTTTAATATTAGGTGCCCCCGATATAGCTTTTCCACGAATAAATAACATAAGATTCTGACTTTTACCCCCCTCATTAACACTTTTACTAATAAGGGGGATAGTAGAAAGAGGAGTAGGGACAGGCTGAACTGTCTATCCTCCCTTAGCCGCCGGAATCGCCCATGCGGGTGCCTCAGTAGACATGGGTATTTTTTCCCTT…
Munididae	Munida	gilii	Genbank	N/A	MDECA371-10	TTATATTTTATCTTTGGAGCATGAGCTGGCATAGTGGGCACTTCTTTAAGACTTATTATCCGTGCTGAATTAGGACAACCAGGAAGCCTTATTGGAGATGATCAAATCTACAATGTTATTGTCACTGCCCATGCATTTGTTATAATTTTCTTCATAGTTATACCTATTATAATTGGAGGCTTTGGAAACTGACTAGTCCCTTTAATATTAGGTGCCCCCGATATAGCTTTTCCACGAATAAATAACATAAGATTCTGACTTTTACCCCCCTCATTAACACTTTTACTAATAAGGGGGATAGTAGAAAGAGGAGTGGGGACAGGCTGAACTGTCTATCCTCCCTTAGCCGCCGGAATCGCCCATGCTGGTGCCTCAGTAGACATGGGTATTTTTTCCCTT…
Munididae	Munida	parca	Genbank	EU418010	GBCMD4561-09	NNNNNNNNNNNNNNNNNNNNNNNNNNNNNNNNNNNNGGTACATCTCTAAGCTTAATTATTCGAGCTGAACTTGGCCATCCTGGGAGCCTAATTGGAGATGATCAAATCTATAATGTTATTGTCACCGCTCACGCATTTGTTATAATTTTCTTTATAGTTATACCTATTATAATTGGAGGTTTCGGAAACTGATTAGTTCCCCTTATATTAAGAGCTCCTGATATAGCATTCCCTCGAATAAACAACATAAGATTTTGACTTCTCCCTCCTTCTCTTACGCTTCTTTTAATAAGAGGAATAGTAGAAAGAGGTGTAGGAACAGGATGGACTGTTTATCCTCCTTTAGCGGCTGCTATCGCTCACGCAGGAGCTTCAGTTGATATAGGAATTTTCTCCCTT…
Munididae	Munida	parca	Genbank	EU418011	GBCMD4560-09	NNNNNNNNNNNNNNNNNNNNNNNNNNNNNNNNNNNNNNNNNNNNNNNNNNNNNNNNNNNNNNNNNNGAACTTGGCCATCCTGGGAGCCTAATTGGAGATGATCAAATCTATAATGTTATTGTCACCGCTCACGCATTTGTTATAATTTTCTTTATAGTTATACCTATTATAATTGGAGGTTTCGGAAACTGATTAGTTCCCCTTATATTAAGAGCTCCTGATATAGCATTCCCTCGAATAAACAACATAAGATTTTGACTTCTCCCTCCTTCTCTTACACTTCTTTTAATAAGAGGAATAGTAGAAAGAGGTGTAGGAACAGGATGGACTGTTTATCCTCCTTTAGCGGCTGCTATCGCTCACGCAGGAGCTTCAGTTGATATAGGAATTTTCTCCCTT…
Palinuridae	Panulirus	argus	Genbank	JF921769	GBCDA1714-12	NNNNNNNNNNNNNNNNNNNNNNNNNNNNNNNNNNNNNNNNNNNNNNNNNNNNNNNNNNNNNNNNNNNNNNNNNNNNNNNCAGGCAGATTTATCGGAGACGATCAAATCTACAACGTAGTAGTAACCGCTCACGCCTTTATTATGATTTTCTTCATGGTTATGCCCATTATAATCGGAGGGTTTGGAAATTGATTAGTCCCTATTATACTAGGAGCTCCCGATATAGCTTTCCCCCGAATGAATAACATGAGATTTTGACTTCTTCCCCCATCGCTAACGCTTCTTCTGGCTGGAGGAGCCGTAGAAAGAGGAGCTGGAACCGGTTGAACAGTTTATCCGCCTCTTTCGGCGGGAGTGGCACACGCTGGTGCGTCAGTGGACTTAAGTATCTTTTCACTA…
Palinuridae	Panulirus	argus	Genbank	JF921769	GBCDA1714-12	NNNNNNNNNNNNNNNNNNNNNNNNNNNNNNNNNNNNNNNNNNNNNNNNNNNNNNNNNNNNNNNNNNNNNNNNNNNNNNNCAGGCAGATTTATCGGAGACGATCAAATCTACAACGTAGTAGTAACCGCTCACGCCTTTATTATGATTTTCTTCATGGTTATGCCCATTATAATCGGAGGGTTTGGAAATTGATTAGTCCCTATTATACTAGGAGCTCCCGATATAGCTTTCCCCCGAATGAATAACATGAGATTTTGACTTCTTCCCCCATCGCTAACGCTTCTTCTGGCTGGAGGAGCCGTAGAAAGAGGAGCTGGAACCGGTTGAACAGTTTATCCGCCTCTTTCGGCGGGAGTGGCACACGCTGGTGCGTCAGTGGACTTAAGTATCTTTTCACTA…
Munididae	Munida	rutllanti	Genbank	JQ306226	FCDOP176-07	NNNNATTTTATTTTTGGCGCTTGAGCAGGAATAGTAGGAACATCTTTAAGATTAATTATTCGAGCTGAACTAGGACAACCAGGAAGCTTGATTGGAGATGATCAAATTTATAATGTTATTGTAACTGCTCATGCATTCGTAATAATTTTTTTTATGGTTATACCTATTATAATTGGAGGATTTGGAAACTGACTTGTTCCTCTTATATTAGGAGCCCCAGATATAGCTTTCCCTCGTATAAATAACATGAGATTCTGATTACTACCCCCATCATTAACCCTACTTCTTATAAGAGGAATAGTAGAAAGAGGAGTGGGTACAGGTTGAACAGTATACCCTCCTTTGGCCGCTGGTATTGCTCATGCAGGAGCTTCTGTCGACATAGGAATTTTTTCACTT…
Munididae	Munida	rutllanti	Genbank	JQ305920	JSDME054-08	NNNNATTTTATTTTTGGCGCTTGAGCAGGAATAGTAGGAACATCTTTAAGATTAATTATTCGAGCTGAACTAGGACAACCAGGAAGCTTGATTGGAGATGATCAAATTTATAATGTTATTGTAACTGCTCATGCATTCGTAATAATTTTTTTTATGGTTATACCTATTATAATTGGAGGATTTGGAAACTGACTTGTTCCTCTTATATTAGGAGCCCCAGATATAGCTTTCCCTCGTATAAATAACATGAGATTCTGATTACTACCCCCATCATTAACCCTACTTCTTATAAGAGGAATAGTAGAAAGAGGAGTGGGTACAGGTTGAACAGTATACCCTCCTTTGGCCGCTGGTATTGCTCATGCAGGAGCTTCTGTCGACATAGGAATTTTTTCACTT…
Palinuridae	Panulirus	guttatus	Genbank	AF339456	GBCMD0098-06	NNNNNNNNNNNNNNNNNNNNNNNNNNNNNNNNNNNNNNNNNNNNNNNNNNNNNNNNNNNNNNNNNNNNNNNNNNNNNNNCAGGTAGATTTATCGGAGATGACCAAATCTACAACGTAGTAGTTACAGCTCACGCTTTTATTATAATTTTCTTCATGGTTATACCTATTATAATTGGAGGATTTGGTAATTGATTAGTCCCTATTATGTTAGGAGCTCCAGATATAGCCTTCCCCCGTATGAACAATATAAGATTTTGGCTTCTACCTCCCTCCCTAACCCTTCTTCTAGCTGGGGGAGCTGTAGAAAGAGGGGCTGGGACGGGTTGAACCGTTTACCCTCCTCTATCAGCTGGGGTGGCTCACGCCGGGGCATCAGTAGATTTGAGTATCTTCTCTCTT…
Palinuridae	Panulirus	guttatus	Genbank	JF921861	GBCDA1806-12	NNNNNNNNNNNNNNNNNNNNNNNNNNNNNNNNNNNNNNNNNNNNNNNNNNNNNNNNNNNNNNNNNNNNNNNNNNNNNNNCAGGTAGATTTATCGGAGATGACCAAATCTACAACGTAGTAGTTACAGCTCACGCTTTTATTATAATTTTCTTCATGGTTATACCTATTATAATTGGAGGATTTGGTAATTGATTAGTCCCTATTATGTTAGGAGCTCCAGATATAGCCTTCCCCCGTATGAACAATATAAGATTTTGGCTTCTACCTCCCTCCCTAACCCTTCTTCTAGCTGGGGGAGCTGTAGAAAGAGGGGCTGGGACGGGTTGAACCGTTTACCCTCCTCTATCAGCTGGGGTGGCTCACGCCGGGGCATCAGTAGATTTGAGTATCTTCTCTCTT…
Palinuridae	Panulirus	homarus	Genbank	JQ229922	GBCMD13424-13	TTATATTTTATTTTCGGAGCATGAGCTGGGATAGTGGGAACTTCTTTAAGACTTATTATTCGAGCAGAGCTCGGTCAACCAGGAAGACTGATTGGAGACGACCAAATTTATAATGTAGTAGTAACAGCCCACGCTTTTGTGATAATTTTCTTTATAGTTATGCCCATTATAATTGGGGGATTCGGAAACTGGCTCGTTCCTATTATGTTAGGTGCCCCAGATATGGCATTTCCCCGAATGAATAACATAAGATTCTGACTTTTACCTCCCTCTCTAACGCTTCTTCTAGCTAGTGGTATAGTGGAGAGGGGAGTAGGAACTGGCTGAACAGTTTATCCCCCCCTAGCAGGGGCAGTAGCCCATGCCGGAGCATCAGTAGATTTGGGTATTTTCTCCCTC…
Palinuridae	Panulirus	homarus	Genbank	KJ802773	GBCMA9001-14	TTATATTTTATTTTCGGAGCATGAGCTGGGATAGTGGGAACTTCTTTAAGACTTATTATTCGAGCAGAGCTCGGTCAACCAGGAAGACTGATTGGAGACGACCAAATTTATAATGTAGTAGTAACAGCCCACGCTTTTGTGATAATTTTCTTTATAGTTATGCCCATTATAATTGGGGGATTCGGAAACTGGCTCGTTCCTATTATGTTAGGTGCCCCAGATATGGCATTTCCCCGAATGAATAACATAAGATTCTGACTTTTACCTCCCTCTCTAACGCTTCTTCTAGCTAGTGGTATAGTGGAGAGGGGAGTAGGAACTGGCTGAACAGTTTATCCCCCCCTAGCAGGGGCAGTAGCCCATGCCGGAGCATCAGTAGATTTGGGTATTTTCTCCCTC…
Palinuridae	Panulirus	ornatus	Genbank	AF339467	GBCMD0109-06	NNNNNNNNNNNNNNNNGAGCATGAGCTGGAATAGTAGGAACTTCTTTAAGACTTATTATTCGAGCAGAGCTAGGTCAACCAGGAAGACTGATTGGAGATGATCAAATCTACAATGTGGTTGTAACAGCCCATGCTTTTGTAATAATTTTCTTTATAGTTATGCCGATTATAATTGGAGGATTCGGAAATTGACTTGTTCCAATTATACTGGGAGCCCCCGATATAGCATTCCCACGGATGAATAACATAAGATTTTGACTTTTACCGCCCTCTCTAACATTACTTCTAGCCAGAGGGATAGTGGAAAGTGGAGTAGGAACTGGCTGAACAGTTTATCCCCCTCTTGCTGGGGCAGTGGCTCACGCCGGCGCGTCAGTAGATTTAGGTATTTTCTCGCTT…
Palinuridae	Panulirus	ornatus	Genbank	KF584581	JDMS013-13	NNNNNNNNNNNNNNNNGAGCATGAGCTGGAATAGTAGGAACTTCTTTAAGACTTATTATTCGAGCAGAGCTAGGTCAACCAGGAAGACTGATTGGAGATGATCAGATCTACAATGTGGTTGTAACAGCCCATGCTTTTGTAATAATTTTCTTTATAGTTATGCCGATTATAATTGGAGGATTCGGAAATTGACTTGTTCCAATTATACTGGGAGCCCCCGATATAGCATTCCCACGGATGAATAACATAAGATTTTGACTTTTACCGCCCTCTCTAACATTACTTCTAGCCAGAGGGATAGTGGAAAGTGGAGTAGGAACTGGCTGAACAGTTTATCCCCCTCTTGCTGGGGCAGTAGCTCACGCCGGCGCGTCAGTAGATTTAGGTATTTTCTCGCTT…
Palinuridae	Panulirus	laevicauda	Genbank	JF921866	GBCDA1811-12	NNNNNNNNNNNNNNNGGAGCATGGGCTGGTATGGTAGGGACTTCTTTAAGACTTATTATTCGAGCAGAACTTGGTCAACCAGGAAGACTAATTGGAGATGATCAAATTTATAACGTAGTCGTGACCGCTCACGCTTTTGTAATAATTTTTTTCATGGTAATGCCTATTATGATTGGAGGATTTGGAAATTGACTTGTTCCTATCATATTAGGCGCCCCCGACATAGCATTTCCCCGGATAAACAACATAAGATTCTGGCTCTTACCCCCCTCTCTGACACTTCTTCTAGCTAGAGGAATAGTGGAAAGAGGAGTGGGAACTGGCTGAACAGTTTATCCTCCTCTCGCAGGGGCAGTAGCTCACGCCGGTGCATCAGTAGATCTTGGTATTTTTTCTCTA…
Palinuridae	Panulirus	laevicauda	Genbank	JF921865	GBCDA1810-12	NNNNNNNNNNNNNNNGGAGCATGGGCTGGTATGGTAGGGACTTCTTTAAGACTTATTATTCGAGCAGAACTTGGTCAACCAGGAAGACTAATTGGAGATGATCAAATTTATAACGTAGTCGTGACCGCTCACGCTTTTGTAATAATTTTTTTCATGGTAATGCCTATTATGATTGGAGGATTTGGAAATTGACTTGTTCCTATCATATTAGGCGCCCCCGACATAGCATTTCCCCGGATAAACAACATAAGATTCTGGCTCTTACCCCCCTCTCTGACACTTCTTCTAGCTAGAGGAATAGTGGAAAGAGGAGTGGGAACTGGCTGAACAGTTTATCCTCCTCTCGCAGGGGCAGTAGCTCACGCCGGTGCATCAGTAGATCTTGGTATTTTTTCTCTA…
Palinuridae	Panulirus	inflatus	Genbank	AF339459	GBCMD0101-06	NNNNNNNNNNNNNNNGGAGCATGAGCTGGTATAGTGGGAACTTCTTTAAGACTTATTATTCGAGCAGAACTAGGACAACCAGGAAGACTAATTGGAGATGATCAAATCTATAATGTGGTTGTAACCGCCCACGCTTTTGTAATAATTTTTTTTATAGTAATGCCCATTATAATTGGAGGATTCGGAAATTGACTTGTTCCTATTATATTAGGAGCTCCCGATATGGCATTTCCCCGAATAAATAACATAAGGTTCTGGCTTTTGCCCCCATCTCTGACACTTCTTCTAGCTAGTGGAATGGTGGAAAGAGGAGTAGGCACTGGTTGAACAGTTTATCCTCCTCTTGCAGGGGCAGTAGCTCACGCTGGAGCATCAGTAGATCTAGGAATCTTCTCTCTC…
Palinuridae	Panulirus	inflatus	Genbank	FJ174964	GBCMD2617-09	NNNNNNNNNNNNNNNNNNNNNNNNNNNGGTATAGTGGGAACTTCTTTAAGACTTATTATTCGAGCAGAACTAGGACAACCAGGAAGACTAATTGGAGATGATCAAATCTATAATGTGGTTGTAACCGCCCACGCTTTTGTAATAATTTTTTTTATAGTAATGCCCATTATAATTGGAGGATTCGGAAATTGACTTGTTCCTATTATATTAGGAGCTCCCGATATGGCATTTCCCCGAATAAATAACATAAGGTTCTGGCTTTTGCCCCCATCTCTGACACTTCTTCTAGCTAGTGGAATGGTGGAAAGAGGAGTAGGCACTGGTTGAACAGTTTATCCTCCTCTTGCAGGGGCAGTAGCTCACGCTGGAGCATCAGTAGATCTAGGAATCTTCTCTCTC…
Palinuridae	Panulirus	regius	Genbank	JF928164	GBCMD7148-13	NNNNNNNNNNNNNNNNNNNNNNNNNCTGGTATGGTAGGAACTTCCCTAAGACTTATTATTCGAGCGGAGCTAGGTCAACCAGGAAGGCTGATTGGAGACGATCAGATTTATAACGTAGTCGTAACCGCCCACGCCTTCGTAATAATTTTTTTTATAGTAATGCCCATTATAATTGGTGGATTCGGAAATTGACTTGTTCCAATTATATTAGGTGCCCCCGACATGGCCTTCCCACGAATAAATAATATAAGATTTTGACTCCTGCCCCCCTCCCTAACACTCTTGTTAGCTAGGGGGATAGTAGAAAGAGGAGTTGGGACGGGCTGAACAGTTTATCCACCCCTTGCGGGAGCGGTAGCTCATGCCGGTGCATCAGTAGATCTCGGTATTTTTTCCCTT…
Palinuridae	Panulirus	regius	Genbank	FJ174962	GBCMD2619-09	NNNNNNNNNNNNNNNNNNNNNNNNNCTGGTATGGTAGGAACTTCCCTAAGACTTATTATTCGAGCGGAGCTAGGTCAACCAGGAAGACTGATTGGAGACGATCAGATTTATAACGTAGTCGTAACCGCCCACGCCTTCGTAATAATTTTTTTTATAGTAATGCCCATTATAATTGGTGGATTCGGAAATTGACTTGTTCCAATTATATTAGGTGCCCCCGACATGGCCTTCCCACGAATAAATAATATAAGATTTTGACTCCTGCCCCCCTCCCTAACACTCTTGTTAGCTAGGGGGATAGTAGAAAGAGGAGTTGGGACGGGCTGAACAGTTTATCCACCCCTTGCGGGAGCGGTAGCTCATGCCGGTGCATCAGTAGATCTCGGTATTTTTTCCCTT…
Palinuridae	Panulirus	versicolor	Genbank	KF548584	JDMS024-13	NNNNNNNNNNNNNNNGGAGCATGAGCTGGAATAGTAGGAACTTCCTTAAGACTTATCATTCGAGCAGAACTAGGACAACCAGGAAGACTAATTGGAGATGATCAAATTTACAATGTAGTAGTGACAGCCCATGCTTTCGTAATAATTTTCTTTATAGTAATGCCTATTATAATTGGTGGATTTGGTAATTGACTTGTCCCAATTATACTAGGTGCTCCAGATATGGCATTTCCCCGAATAAACAACATAAGATTCTGACTTTTACCACCGTCTCTAACACTTCTCCTAGCCAGTGGTATAGTAGAAAGAGGAGTCGGAACTGGTTGAACAGTGTACCCACCTCTTTCGGCCGCGGTAGCCCATGCTGGTGCATCAGTAGATCTTGGTATTTTCTCACTC…
Palinuridae	Panulirus	versicolor	Genbank	AB244283	GBCMD0032-06	NNNNNNNNNNNNNNNGGAGCATGAGCTGGAATAGTAGGAACTTCCTTAAGACTTATCATTCGAGCAGAACTAGGACAACCAGGAAGACTAATTGGAGATGATCAAATTTACAATGTAGTAGTGACAGCCCATGCTTTCGTAATAATTTTCTTTATAGTAATGCCTATTATAATTGGTGGATTTGGTAATTGACTTGTCCCAATTATACTAGGTGCTCCAGATATGGCATTTCCCCGAATAAACAACATAAGATTCTGACTTTTACCACCGTCTCTAACACTTCTCCTAGCCAGTGGTATAGTAGAAAGAGGAGTCGGAACTGGTTGAACAGTGTACCCACCTCTTTCGGCCGCGGTAGCCCATGCTGGTGCATCAGTAGATCTTGGTATTTTCTCACTC…
Palinuridae	Panulirus	stimpsoni	Genbank	JN591365	GBCMD6835-13	NNNNNNNNNNNNNNNGGAGCATGAGCTGGAATAGTAGGAACTTCTCTAAGACTTATTATTCGAGCCGAACTAGGACAACCAGGAAGACTCATTGGAGATGATCAAATCTATAATGTAGTTGTAACAGCCCACGCCTTTGTAATAATTTTTTTCATAGTTATACCCATTATAATCGGGGGATTTGGAAATTGACTTGTTCCCATTATATTGGGAGCTCCGGATATAGCATTTCCTCGAATAAATAACATAAGATTTTGACTCCTACCCCCCTCTCTAACACTCCTTTTGGCCAGAGGTATAGTAGAAAGAGGAGTGGGAACCGGCTGAACAGTCTACCCACCTCTTTCCGGCGCAGTGGCTCATGCCGGTGCATCAGTAGATCTGGGTATTTTCTCATTG…
Palinuridae	Panulirus	stimpsoni	Genbank	AF339471	GBCMD0113-06	NNNNNNNNNNNNNNNNGAGCATGAGCTGGAATAGTAGGAACTTCTCTAAGACTTATTATTCGAGCCGAACTAGGACAACCAGGAAGGCTCATTGGAGATGATCAAATCTATAATGTAGTTGTAACAGCCCACGCCTTTGTAATAATTTTTTTCATAGTTATACCCATTATAATCGGGGGATTTGGAAATTGACTTGTTCCCATTATATTGGGAGCTCCGGATATAGCATTTCCTCGAATAAATAACATAAGATTTTGACTCCTACCCCCCTCTCTAACACTCCTTTTAGCCAGAGGTATAGTAGAAAGGGGAGTGGGAACCGGCTGAACAGTCTACCCACCCCTTTCCGGCGCAGTGGCTCATGCCGGTGCATCGGTAGATCTGGGTATTTTCTCATTG…
Palinuridae	Panulirus	polyphagus	Genbank	AF339469	GBCMD0111-06	NNNNNNNNNNNNNNNGGAGCATGAGCTGGGATGGTAGGAACTTCTTTAAGACTTATTATCCGAGCAGAACTTGGCCAACCTGGAAGATTAATTGGAGATGATCAGATTTACAATGTAGTTGTAACTGCTCACGCCTTCGTAATAATTTTCTTCATAGTAATACCTATTATAATTGGGGGATTTGGAAATTGACTTGTTCCTATTATATTAGGAGCCCCTGATATAGCATTTCCCCGAATAAATAACATGAGATTTTGACTTCTACCTCCCTCCCTAACACTTCTTTTAGCCAGGGGTATAGTAGAGAGAGGAGTCGGAACCGGTTGAACAGTCTACCCCCCTCTTGCAGGGGCAGTAGCTCATGCTGGTGCCTCAGTAGACTTGGGTATCTTCTCCCTC…
Palinuridae	Panulirus	polyphagus	Genbank	JN591361	GBCMD6839-13	NNNNNNNNNNNNNNNNGAGCATGAGCTGGGATGGTAGGAACTTCTTTAAGACTTATTATCCGAGCAGAACTTGGCCAACCTGGAAGATTAATTGGAGATGATCAGATTTACAATGTAGTTGTAACTGCTCACGCCTTCGTAATAATTTTCTTCATAGTAATACCTATTATAATTGGGGGATTTGGAAATTGACTTGTTCCTATTATATTAGGAGCCCCTGATATAGCATTTCCCCGAATAAATAACATGAGATTTTGACTTCTACCTCCCTCCCTAACACTTCTTTTAGCCAGGGGTATAGTAGAGAGAGGAGTCGGAACCGGTTGAACAGTCTACCCCCCTCTTGCAGGGGCAGTAGCTCATGCTGGTGCCTCAGTAGACTTGGGTATCTTCTCCCTC…
Scyllaridae	Scyllarides	nodifer	Genbank	JN701657	GBCDA2701-12	TTATATTTCATCTTCGGAGCCTGAGCTGGTATAGTAGGAACATCTCTTAGTTTAATTATTCGTGCCGAATTAGGACAACCAGGAAGATTAATTGGAGATGACCAGATTTACAATGTAGTAGTTACCGCTCATGCATTTGTTATAATTTTCTTTATAGTTATACCAATTATGATTGGAGGGTTTGGTAACTGACTAGTGCCATTAATACTAGGAGCGCCGGATATAGCTTTCCCTCGTATAAATAATATAAGATTCTGGCTCCTTCCTCCTTCTTTAACTCTGCTTTTAGCAAGAGGAATAGTTGAAAGAGGAGTAGGAACGGGTTGAACTGTGTATCCTCCTTTAGCAGCTGCCGTAGCTCACGCCGGAGCTTCAGTCGACTTAGGAATTTTTTCCCTT…
Scyllaridae	Scyllarides	nodifer	Genbank	JN701657	GBCDA2701-12	TTATATTTCATCTTCGGAGCCTGAGCTGGTATAGTAGGAACATCTCTTAGTTTAATTATTCGTGCCGAATTAGGACAACCAGGAAGATTAATTGGAGATGACCAGATTTACAATGTAGTAGTTACCGCTCATGCATTTGTTATAATTTTCTTTATAGTTATACCAATTATGATTGGAGGGTTTGGTAACTGACTAGTGCCATTAATACTAGGAGCGCCGGATATAGCTTTCCCTCGTATAAATAATATAAGATTCTGGCTCCTTCCTCCTTCTTTAACTCTGCTTTTAGCAAGAGGAATAGTTGAAAGAGGAGTAGGAACGGGTTGAACTGTGTATCCTCCTTTAGCAGCTGCCGTAGCTCACGCCGGAGCTTCAGTCGACTTAGGAATTTTTTCCCTT…
Scyllaridae	Scyllarides	haanii	Genbank	JN701656	GBCDA2700-12	TTATATTTTATCTTTGGAGCCTGGGCTGGTATAGTAGGAACTTCTCTTAGTTTAATTATTCGTGCCGAACTTGGACAGCCAGGAAGATTAATTGGAGACGACCAAATTTATAATGTAGTAGTCACCGCCCACGCATTTGTAATAATTTTCTTTATAGTTATACCAATTATAATCGGAGGATTCGGTAATTGATTAGTACCCTTAATACTGGGTGCCCCCGATATAGCTTTCCCCCGTATAAACAATATAAGATTCTGACTTCTTCCTCCTTCCCTAACGCTTCTTCTAGCAAGAGGGATAGTCGAAAGAGGAGTAGGAACAGGTTGAACTGTCTACCCTCCTTTAGCAGCGGCGGTAGCTCATGCTGGTGCTTCGGTTGATTTAGGAATTTTTTCACTT…
Scyllaridae	Scyllarides	haanii	Genbank	JN701655	GBCDA2699-12	TTATATTTTATCTTTGGAGCCTGGGCTGGTATAGTAGGAACTTCTCTTAGTTTAATTATTCGTGCCGAACTTGGACAGCCAGGAAGATTAATTGGAGACGACCAAATTTATAATGTAGTAGTCACCGCCCACGCATTTGTAATAATTTTCTTTATAGTTATACCAATTATAATCGGAGGATTCGGTAATTGATTAGTACCCTTAATACTGGGTGCCCCCGATATAGCTTTCCCCCGTATAAACAATATAAGATTCTGACTTCTTCCTCCTTCCCTAACGCTTCTTCTAGCAAGAGGGATAGTCGAAAGAGGAGTAGGAACAGGTTGAACTGTCTACCCTCCTTTAGCAGCGGCGGTAGCTCATGCTGGTGCTTCGGTTGATTTAGGAATTTTTTCACTT…
Scyllaridae	Scyllarides	brasiliensis	Genbank	JX896702	GBCMA9324-14	NNNNNNNNNNNNNNNNNNNNNNNNNNNNNNNNNNNNNNNNNNNNNNNNNNNNNNNNNNNNNNNNNNGAACTAGGACAGCCTGGGAGGTTGATTGGAGATGATCAAATTTACAATGTAGTAGTTACCGCCCATGCTTTCGTAATAATTTTTTTCATGGTTATGCCGATTATAATCGGAGGATTCGGTAATTGATTAGTACCTTTAATGCTTGGAGCCCCTGATATAGCCTTCCCTCGTATAAATAATATAAGATTCTGGCTTCTCCCCCCTTCCTTGACACTTCTTCTAGCAAGAGGGATAGTTGAAAGAGGTGTAGGAACAGGTTGGACTGTTTACCCTCCTTTAGCGGCCTCAGTAGCTCACGCCGGTGCTTCTGTTGATTTAGGGATCTTTTCCCTT…
Scyllaridae	Scyllarides	brasiliensis	Genbank	JX896710	GBCMA9332-14	NNNNNNNNNNNNNNNNNNNNNNNNNNNNNNNNNNNNNNNNNNNNNNNNNNNNNNNNNNNNNNNNNNGAACTAGGACAGCCTGGGAGGTTGATTGGAGATGATCAAATTTACAATGTAGTAGTTACCGCCCATGCTTTCGTAATAATTTTTTTCATGGTTATGCCGATTATAATCGGAGGATTCGGTAATTGATTAGTACCTTTAATGCTTGGAGCCCCTGATATAGCCTTCCCTCGTATAAATAATATAAGATTCTGGCTTCTCCCCCCTTCCTTGACACTTCTTCTAGCAAGAGGGATAGTTGAAAGAGGTGTAGGAACAGGTTGGACTGTTTACCCTCCTTTAGCGGCCGCAGTAGCTCACGCCGGTGCTTCTGTTGATTTAGGGATCTTTTCCCTT…
Scyllaridae	Arctides	regalis	Genbank	JN701653	GBCDA2697-12	TTATATTTTATTTTTGGAGCATGAGCTGGAATAGTAGGAACATCTCTTAGATTAATTATTCGTGCTGAACTTGGTCAACCAGGTAGCTTAATCGGTGACGACCAAATTTATAACGTAGTGGTTACCGCACACGCCTTCGTAATAATTTTTTTCATAGTTATACCCATTATAATTGGAGGATTTGGAAACTGACTAGTGCCTTTAATATTAGGAGCCCCTGATATAGCATTCCCTCGTATAAACAACATAAGATTTTGACTCCTACCTCCTTCTTTAACCCTCCTACTAGCCAGGGGAATAGTTGAAAGAGGTGTTGGTACTGGCTGAACAGTATACCCCCCTCTTGCGGCGGCTGTTGCACACGCCGGAGCATCAGTTGACCTAGGCATCTTTTCTCTT…
Scyllaridae	Arctides	regalis	Genbank	JN701652	GBCDA2696-12	TTATATTTTATTTTTGGAGCATGAGCTGGAATAGTAGGAACATCTCTTAGATTAATTATTCGTGCTGAACTTGGTCAACCAGGTAGCTTAATCGGTGACGACCAAATTTATAACGTAGTGGTTACCGCACACGCCTTCGTAATAATTTTTTTCATAGTTATACCCATTATAATTGGAGGATTTGGAAACTGACTAGTGCCTTTAATATTAGGAGCCCCTGATATAGCATTCCCTCGTATAAACAACATAAGATTTTGACTCCTACCTCCTTCTTTAACCCTCCTTCTAGCCAGAGGAATAGTTGAAAGAGGTGTTGGTACTGGCTGAACAGTATACCCCCCTCTTGCGGCGGCTGTTGCACACGCCGGAGCATCAGTTGACCTAGGCATCTTTTCTCTT…
Palinuridae	Linuparus	meridionalis	Genbank	JF775567	GBCMD7247-13	NNNNNNNNNNNNNNNNGAGCCTGAGCAGGCATAGTAGGAACATCTTTAAGACTAATCATTCGAGCTGAACTCGGCCAACCAGGCAGTCTAATCGGAGATGACCAGATCTACAATGTAGTAGTTACCGCCCATGCATTCGTTATAATCTTCTTTATAGTTATACCAATTATAATTGGAGGATTCGGTAACTGACTAGTTCCCCTTATACTTGGAGCCCCTGATATAGCCTTCCCTCGAATAAACAATATAAGATTCTGGCTTCTTCCGCCCTCTCTAACTCTCCTTTTATCCAGAGGAATAGTAGAAAGTGGTGTCGGTACCGGATGGACAGTCTACCCTCCCCTATCTGCTGCAGTTGCTCACGCAGGGGCCTCAGTAGATTTAGCTATTTTCTCCCTC…
Palinuridae	Linuparus	meridionalis	Genbank	JF775565	GBCMD7249-13	NNNNNNNNNNNNNNNNGAGCCTGAGCAGGCATAGTAGGAACATCTTTAAGACTAATCATTCGAGCTGAACTCGGCCAACCAGGCAGTCTAATCGGGGATGACCAGATCTACAATGTAGTAGTTACCGCCCATGCATTCGTTATAATCTTCTTTATAGTTATACCAATTATAATTGGAGGATTCGGTAACTGACTAGTTCCCCTTATACTTGGAGCCCCTGATATAGCCTTCCCTCGAATAAACAATATAAGATTCTGGCTTCTTCCGCCCTCTCTAACTCTTCTTTTATCTAGAGGAATAGTAGAAAGTGGTGTCGGTACCGGATGGACAGTCTACCCTCCCCTATCTGCTGCAGTTGCTCACGCAGGGGCCTCAGTAGATTTAGCTATTTTCTCCCTC…
Palinuridae	Linuparus	trigonus	Genbank	JF775568	GBCMD7246-13	NNNNNNNNNNNNNNNNGAGCTTGAGCAGGCATAGTCGGAACATCTTTAAGACTAATCATTCGAGCCGAACTCGGTCAACCAGGAAGTCTAATCGGAGATGACCAAATCTACAATGTAGTGGTTACCGCCCACGCATTTGTTATAATCTTTTTTATAGTTATACCAATTATAATTGGAGGATTTGGTAATTGACTAGTTCCCCTTATACTAGGAGCCCCTGACATAGCTTTCCCCCGAATAAACAACATAAGATTCTGGCTTCTACCACCCTCTTTAACTCTTCTTTTATCCAGAGGAATAGTAGAAAGAGGTGTTGGTACTGGATGGACGGTTTACCCTCCTCTATCTGCTGCAGTAGCTCACGCGGGAGCCTCAGTAGATTTAGCTATTTTTTCTCTC…
Palinuridae	Linuparus	trigonus	Genbank	JF775571	GBCMD7243-13	NNNNNNNNNNNNNNNNGAGCTTGAGCAGGCATAGTCGGAACATCTTTAAGACTAATCATTCGAGCCGAACTCGGTCAACCAGGAAGTCTAATCGGAGATGACCAAATCTACAATGTAGTGGTTACCGCCCACGCATTTGTTATAATCTTTTTTATAGTTATACCAATTATAATTGGAGGATTTGGTAATTGACTAGTTCCCCTTATACTAGGAGCCCCTGACATAGCTTTCCCCCGAATAAACAACATAAGATTCTGGCTTCTACCACCCTCTTTAACTCTTCTTTTATCCAGAGGAATAGTAGAAAGAGGTGTTGGTACTGGATGGACGGTTTACCCTCCTCTATCTGCTGCAGTAGCTCACGCGGGAGCCTCAGTAGATTTAGCTATTTTTTCTCTC…
Palinuridae	Linuparus	sordidus	Genbank	JF775564	GBCMD7250-13	NNNNNNNNNNNNNNNNGAGCTTGAGCAGGCATGGTAGGAACATCTTTGAGACTGATCATTCGAGCTGAANTAGGTCAACCAGGTAGTCTAATTGGGGACGACCAAATCTACAACGTAGTGGTTACCGCCCATGCATTTGTTATAATCTTCTTTATAGTTATACCAATTATAATTGGAGGGTTCGGTAACTGACTAGTTCCTCTTATACTCGGAGCCCCTGACATAGCCTTCCCTCGAATAAACAACATAAGATTTTGGCTCCTTCCCCCTTCTCTAACACTCCTCTTATCCAGAGGAATAGTAGAGAGAGGTGTTGGTACTGGGTGAACAGTTTACCCTCCTTTATCTGCCGCGGTCGCTCATGCAGGGGCTTCAGTGGACCTGGCTATTTTCTCCCTT…
Palinuridae	Linuparus	sordidus	Genbank	JF775563	GBCMD7251-13	NNNNNNNNNNNNNNNNGAGCTTGAGCAGGCATGGTAGGAACATCTTTGAGACTGATCATTCGAGCTGAACTAGGTCAACCAGGTAGTCTAATTGGGGACGACCAAATCTACAACGTAGTGGTTACCGCCCATGCATTTGTTATAATCTTCTTTATAGTTATACCAATTATAATTGGAGGGTTCGGTAACTGACTAGTTCCTCTTATACTCGGAGCCCCTGACATAGCCTTCCCTCGAATAAACAACATAAGATTTTGGCTCCTTCCCCCTTCTCTAACACTCCTCTTATCCAGAGGAATAGTAGAGAGAGGTGTTGGTACTGGGTGAACAGTTTACCCTCCTTTATCTGCCGCGGTCGCTCATGCAGGGGCTTCAGTGGACCTGGCTATTTTCTCCCTT…
Palinuridae	Linuparus	somniosus	Genbank	JF775561	GBCMD7253-13	NNNNNNNTTATCTTTGGCGCTTGAGCAGGCATAGTAGGGACCTCTCTAAGATTGATCATTCGAGCTGAACTAAGACAACCAGGCAGTCTAATCGGGGACGATCAAATCTATAACGTAGTAGTTACTGCACACGCATTTGTAATAATTTTCTTCATGGTAATACCAATTATAATCGGAGGATTTGGTAATTGACTTGTTCCCCTTATACTCGGAGCCCCTGATATAGCCTTTCCTCGAATAAACAACATAAGATTTTGACTCCTGCCACCCTCCCTAACCCTCCTATTATCTAGAGGAATAGTAGAAAGAGGAGTCGGCACTGGATGAACAGTTTATCCTCCCCTATCCTCCGCAGTCGCCCATGCAGGAGCCTCAGTAGATCTAGGAATTTTCTCCCTT…
Palinuridae	Linuparus	somniosus	Genbank	JF775560	GBCMD7254-13	NNNNNNNTTATCTTTGGCGCTTGAGCAGGCATAGTAGGGACCTCTCTAAGATTGATCATTCGAGCTGAACTAAGACAACCAGGCAGTCTAATCGGGGACGATCAAATCTATAACGTAGTAGTTACTGCACACGCATTTGTAATAATTTTCTTCATGGTAATACCAATTATAATCGGAGGATTTGGTAATTGACTTGTTCCCCTTATACTCGGAGCCCCTGATATAGCCTTTCCTCGAATAAACAACATAAGATTTTGACTCCTGCCACCCTCCCTAACCCTCCTATTATCTAGAGGAATAGTAGAAAGAGGAGTCGGCACTGGATGAACAGTTTATCCTCCCCTATCCTCCGCAGTCGCCCATGCAGGAGCCTCAGTAGATCTAGGAATTTTCTCCCTT…
Nephropidae	Acanthacaris	tenuimana	Genbank	EU186144	GBCMD4296-09	CTATATTTTATCTTCGGGGCTTGAGCCGGAATAGTAGGAACTTCACTAAGATTAGTTATTCGAGCTGAATTGGGTCAACCCGGGAGTTTAATTGGTGACGATCAAATTTATAACGTAGTAGTAACTGCCCACGCTTTTGTTATAATTTTTTTTATAGTAATGCCCATTATAATTGGTGGATTTGGTAATTGGTTAATTCCACTCATATTAGGCGCGCCTGATATAGCATTTCCACGTATAAATAATATAAGATTTTGGCTTCTTCCCTTTTCACTAACTTTATTACTTACAAGAGGAATAGTGGAAAGAGGTGTTGGAACGGGATGAACAGTATACCCGCCTCTTTCGGCCGCTATTGCCCATGCCGGTGCTTCAGTAGACTTAGCTATTTTTTCACTT…
Nephropidae	Acanthacaris	tenuimana	Genbank	KF828006	MDECA071-10	CTATATTTTATCTTCGGRGCTTGAGCCGGAATAGTAGGAACTTCACTAAGATTAGTTATTCGAGCTGAATTGGGTCAACCCGGGAGTTTAATTGGTGACGATCAAATTTATAACGTAGTAGTAACTGCCCACGCTTTTGTTATAATTTTTTTTATAGTAATGCCCATTATAATTGGTGGATTTGGTAATTGGTTAATTCCACTCATATTAGGCGCGCCTGATATAGCATTTCCACGTATAAATAATATAAGATTTTGGCTTCTTCCCTTTTCACTAACTTTATTACTTACAAGAGGAATAGTGGAAAGAGGTGTTGGAACGGGATGAACAGTATACCCGCCTCTTTCGGCCGCTATTGCCCATGCCGGTGCTTCAGTAGACTTAGCTATTTTTTCACTT…
Nephropidae	Acanthacaris	caeca	Genbank	KF828007	GBCMA7887-14	NNNTACTTTATCTTCGGGGCTTGAGCAGGGATGGTAGGAACTTCATTAAGATTAGTTATTCGAGCTGAATTAGGTCAACCCGGGAGTTTAATTGGTGACGATCAAATTTATAATGTAGTAGTAACTGCCCATGCTTTTGTTATAATTTTTTTTATGGTAATGCCCATTATAATTGGTGGGTTTGGCAATTGATTGATCCCCCTCATATTAGGCGCGCCTGATATAGCATTTCCACGCATAAATAATATAAGATTTTGACTTCTTCCCTTTTCACTAACTTTATTACTTACAAGGGGAATAGTGGAAAGTGGTGTTGGGACGGGGTGAACAGTATACCCTCCTCTTTCGGCTGCTATTGCTCATGCTGGCGCATCAGTAGACTTAGCTATTTTTTCACTT…
Nephropidae	Acanthacaris	caeca	Genbank	KF828007	GBCMA7887-14	NNNTACTTTATCTTCGGGGCTTGAGCAGGGATGGTAGGAACTTCATTAAGATTAGTTATTCGAGCTGAATTAGGTCAACCCGGGAGTTTAATTGGTGACGATCAAATTTATAATGTAGTAGTAACTGCCCATGCTTTTGTTATAATTTTTTTTATGGTAATGCCCATTATAATTGGTGGGTTTGGCAATTGATTGATCCCCCTCATATTAGGCGCGCCTGATATAGCATTTCCACGCATAAATAATATAAGATTTTGACTTCTTCCCTTTTCACTAACTTTATTACTTACAAGGGGAATAGTGGAAAGTGGTGTTGGGACGGGGTGAACAGTATACCCTCCTCTTTCGGCTGCTATTGCTCATGCTGGCGCATCAGTAGACTTAGCTATTTTTTCACTT…
Nephropidae	Nephropsis	atlantica	Genbank	JQ305974	JSDSC012-09	NNNNNNNNNNNNNNNNNNNNNNNAGCAGGCATAGTAGGCACCTCTCTTAGTCTAGTAATTCGAGCTGAATTAGGACAACCAGGCACCCTTATCGGAGACGACCAAATTTACAATGTAGTTGTCACAGCCCATGCCTTTGTAATAATTTTCTTCATAGTTATGCCAATCATGATTGGTGGCTTCGGTAACTGACTCTTACCCCTTATATTAGGAGCCCCGGATATAGCTTTTCCCCGTATAAATAATATAAGATTCTGACTCTTACCGTTTTCACTCACACTTTTATTAATAAGAGGTATGGTAGAAAGAGGTGTCGGAACCGGCTGAACTGTCTACCCCCCTCTCTCAGCTTCAATTGCTCACGCCGGAGCTTCTGTAGATTTAGGTATTTTCTCGCTC…
Nephropidae	Nephropsis	atlantica	Genbank	JQ305974	JSDSC010-09	NNNNATTTCATTTTTGGTGCTTGAGCAGGCATAGTAGGCACCTCTCTTAGTCTAGTAATTCGAGCTGAATTAGGACAACCAGGCACCCTTATCGGAGACGACCAAATTTACAATGTAGTTGTCACAGCCCATGCCTTTGTAATAATTTTCTTCATAGTTATGCCAATCATGATTGGTGGCTTCGGTAACTGACTCTTACCCCTTATATTAGGAGCCCCGGATATAGCTTTTCCCCGTATAAATAATATAAGATTCTGACTCTTACCGTTTTCACTCACACTTTTATTAATAAGAGGTATGGTAGAAAGAGGTGTCGGAACCGGCTGAACTGTCTACCCCCCTCTCTCAGCTTCAATTGCTCACGCCGGAGCTTCTGTAGATTTAGGTATTTTCTCGCTC…
Nephropidae	Nephropsis	rosea	Genbank	KF827997	GBCMA8867-14	NNNNNNNNNGTTTTTGGTGCTTGAGCAGGAATAGTAGGCACCTCCCTAAGTCTAGTAATTCGAGCTGAATTAGGTCAACCAGGCACAGTTATTGGAGATGATCAAATTTATAATGTAGTCGTGTCTGCTTACGCTTTCGTAATAATTTTTTTTATAGTAATACCAATTATAATTGGAGGATTTGGAAATTGACTACTACCTCTTATATTAGGAGCCCCAGACATAGCATTTCCCCATATAAATAATATAAGATTCTGACTCTTACCGTTTTCACTTACACTTTTATTAATAAGAGGCATAGTAGAAAGTGGTGTCGGAACTGGTTGAACTGTCTACCCTCCTCTTTCAGCTGCAATCGCCCACGCAGGGGCTTCAGTAGACTTTGGTATTTTTTCTCTT…
Nephropidae	Nephropsis	rosea	Genbank	KF827997	GBCMA8867-14	NNNNNNNNNGTTTTTGGTGCTTGAGCAGGAATAGTAGGCACCTCCCTAAGTCTAGTAATTCGAGCTGAATTAGGTCAACCAGGCACAGTTATTGGAGATGATCAAATTTATAATGTAGTCGTGTCTGCTTACGCTTTCGTAATAATTTTTTTTATAGTAATACCAATTATAATTGGAGGATTTGGAAATTGACTACTACCTCTTATATTAGGAGCCCCAGACATAGCATTTCCCCATATAAATAATATAAGATTCTGACTCTTACCGTTTTCACTTACACTTTTATTAATAAGAGGCATAGTAGAAAGTGGTGTCGGAACTGGTTGAACTGTCTACCCTCCTCTTTCAGCTGCAATCGCCCACGCAGGGGCTTCAGTAGACTTTGGTATTTTTTCTCTT…
Nephropidae	Eunephrops	manningi	Genbank	KF827998	GBCMA8723-14	TTATATTTCATCTTCGGAGCTTGAGCAGGAATAGTAGGCACTTCTCTGAGCCTAGTAATCCGGGCTGAACTAGGACAACCTGGAAGACTTATTGGCGACGACCAGATTTACAATGTAATTGTGACTGCCCATGCTTTCGTAATAATTTTTTTCATAGTTATACCTATTATAATTGGTGGCTTTGGAAACTGACTGGTTCCTCTTATATTAGGAGCCCCAGATATAGCCTTTCCCCGCATAAATAATATAAGATTCTGACTTCTACCCTTCTCGCTCACGCTTCTCTTAACAAGAGGCATAGTCGAAAGAGGTGTCGGCACTGGCTGAACAGTTTATCCCCCGCTCTCAGCGGCAATTGCCCATGCGGGGGCATCAGTAGATCTAGGTATTTTTTCTCTT…
Nephropidae	Eunephrops	manningi	Genbank	KF827998	GBCMA8723-14	TTATATTTCATCTTCGGAGCTTGAGCAGGAATAGTAGGCACTTCTCTGAGCCTAGTAATCCGGGCTGAACTAGGACAACCTGGAAGACTTATTGGCGACGACCAGATTTACAATGTAATTGTGACTGCCCATGCTTTCGTAATAATTTTTTTCATAGTTATACCTATTATAATTGGTGGCTTTGGAAACTGACTGGTTCCTCTTATATTAGGAGCCCCAGATATAGCCTTTCCCCGCATAAATAATATAAGATTCTGACTTCTACCCTTCTCGCTCACGCTTCTCTTAACAAGAGGCATAGTCGAAAGAGGTGTCGGCACTGGCTGAACAGTTTATCCCCCGCTCTCAGCGGCAATTGCCCATGCGGGGGCATCAGTAGATCTAGGTATTTTTTCTCTT…
Nephropidae	Thymopides	grobovi	Genbank	KF828000	GBCMA9478-14	NNNNNNTTTATCTTCGGAGCTTGGGCAGGGATAGTGGGCACCTCCCTAAGTCTAGTAATTCGCGCTGAATTAGGCCAACCCGGTAGACTTATTGGCGACGACCAAATTTACAACGTAGTTGTAACTGCCCATGCTTTCGTAATAATTTTCTTTATAGTAATACCTATTATGATTGGGGGCTTCGGGAACTGGTTGGTACCCCTTATATTGGGGGCGCCAGACATGGCGTTTCCGCGCATAAATAACATAAGATTCTGGCTTTTACCATTTTCCCTCACGCTACTTCTGACAAGAGGTATAGTGGAAAGCGGAGTCGGAACCGGATGAACAGTTTACCCCCCTCTTTCAGCTGCTATCGCCCATGCTGGTGCCTCAGTAGATTTAGCCATCTTCTCGCTG…
Nephropidae	Thymopides	grobovi	Genbank	KF828000	GBCMA9478-14	NNNNNNTTTATCTTCGGAGCTTGGGCAGGGATAGTGGGCACCTCCCTAAGTCTAGTAATTCGCGCTGAATTAGGCCAACCCGGTAGACTTATTGGCGACGACCAAATTTACAACGTAGTTGTAACTGCCCATGCTTTCGTAATAATTTTCTTTATAGTAATACCTATTATGATTGGGGGCTTCGGGAACTGGTTGGTACCCCTTATATTGGGGGCGCCAGACATGGCGTTTCCGCGCATAAATAACATAAGATTCTGGCTTTTACCATTTTCCCTCACGCTACTTCTGACAAGAGGTATAGTGGAAAGCGGAGTCGGAACCGGATGAACAGTTTACCCCCCTCTTTCAGCTGCTATCGCCCATGCTGGTGCCTCAGTAGATTTAGCCATCTTCTCGCTG…
Nephropidae	Nephropides	caribaeus	Genbank	KF827999	GBCMA8866-14	NNNNNNNNNNNNTTTGGGGCTTGAGCCGGCATGGTAGGCACCTCCCTAAGCCTGGTAATCCGAGCTGAATTAGGCCAACCCGGCAGCCTTATCGGAGACGACCAAATCTATAATGTAGTCGTAACCGCCCACGCATTTGTAATAATCTTTTTTATAGTAATACCCATTATAATCGGAGGCTTTGGAAATTGACTAGTACCTCTTATATTAGGAGCACCAGACATAGCATTCCCCCGCATAAATAACATAAGATTCTGACTCCTACCATTCTCCCTCACCCTTCTCCTAACAAGAGGAATAGTAGAAAGAGGAATCGGCACAGGATGAACAGTCTACCCCCCGCTTTCAGCTGCAATCGCCCACGCAGGAGCCTCGGTCGACTTAGGTATTTTTTCACTT…
Nephropidae	Nephropides	caribaeus	Genbank	KF827999	GBCMA8866-14	NNNNNNNNNNNNTTTGGGGCTTGAGCCGGCATGGTAGGCACCTCCCTAAGCCTGGTAATCCGAGCTGAATTAGGCCAACCCGGCAGCCTTATCGGAGACGACCAAATCTATAATGTAGTCGTAACCGCCCACGCATTTGTAATAATCTTTTTTATAGTAATACCCATTATAATCGGAGGCTTTGGAAATTGACTAGTACCTCTTATATTAGGAGCACCAGACATAGCATTCCCCCGCATAAATAACATAAGATTCTGACTCCTACCATTCTCCCTCACCCTTCTCCTAACAAGAGGAATAGTAGAAAGAGGAATCGGCACAGGATGAACAGTCTACCCCCCGCTTTCAGCTGCAATCGCCCACGCAGGAGCCTCGGTCGACTTAGGTATTTTTTCACTT…
Nephropidae	Homarus	gammarus	Genbank	KC789169	DNATR2036-13	CTATATTTTATCTTCGGAGCATGAGCAGGCATAGTAGGAACTTCATTGAGACTGGTAATTCGTGCTGAATTAGGTCAACCAGGAAGCCTCATTGGTGACGATCAAATCTACAATGTAGTTGTGACCGCTCACGCTTTTGTAATAATTTTTTTCATAGTTATACCCATTATAATTGGAGGCTTCGGCAACTGACTTGTACCACTTATACTAGGAGCTCCAGATATAGCATTCCCTCGTATAAACAATATAAGATTTTGACTGCTCCCCTTTTCCTTAACATTATTATTAACAAGAGGAATAGTAGAAAGTGGAGTAGGAACTGGGTGAACTGTCTACCCTCCACTCTCAGCAGCAATCGCTCATGCTGGCGCTTCTGTTGATTTAGGAATTTTCTCGCTT…
Nephropidae	Homarus	gammarus	Genbank	KC789165	DNATR2035-13	CTATATTTTATCTTCGGAGCATGAGCAGGCATAGTAGGAACTTCATTGAGACTGGTAATTCGTGCTGAATTAGGTCAACCAGGAAGCCTCATTGGTGACGATCAAATCTACAATGTAGTTGTGACCGCTCACGCTTTTGTAATAATTTTTTTCATAGTTATACCCATTATAATTGGAGGCTTCGGCAACTGACTTGTACCACTTATACTAGGAGCTCCAGATATAGCATTCCCTCGTATAAACAATATAAGATTTTGACTGCTCCCCTTTTCCTTAACATTATTATTAACAAGAGGAATAGTAGAAAGTGGAGTAGGAACTGGGTGAACTGTCTACCCTCCACTCTCAGCAGCAATCGCTCATGCTGGCGCTTCTGTTGATTTAGGAATTTTCTCGCTT…
Nephropidae	Homarus	americanus	Genbank	FJ581697	WW869-08	NNNNNNNNNNNNNNNNNNNNNNNNNNNGGCATAGTAGGGACTTCATTAAGACTGGTAATTCGTGCTGAATTAGGTCAACCAGGAAGCCTCATTGGTGACGATCAAATCTACAATGTAGTTGTAACCGCCCACGCTTTTGTTATAATTTTCTTCATAGTTATACCCATTATAATTGGAGGCTTTGGAAACTGACTTGTACCACTTATACTAGGAGCTCCAGATATAGCATTTCCCCGTATGAACAATATAAGATTTTGACTTCTTCCTTTTTCTTTAACATTATTATTAACAAGAGGAATAGTAGAAAGTGGAGTAGGAACTGGATGAACTGTCTACCCTCCACTCTCAGCGGCAATTGCTCACGCAGGTGCTTCCGTTGACTTAGGAATTTTCTCGCTT…
Nephropidae	Homarus	americanus	Genbank	KU564525	SDP396009-15	CTATATTTTATCTTCGGAGCATGAGCAGGCATAGTAGGGACTTCATTAAGACTGGTAATTCGTGCTGAATTAGGTCAACCAGGAAGCCTCATTGGTGACGATCAAATCTACAATGTAGTTGTAACCGCCCACGCTTTTGTTATAATTTTCTTCATAGTTATACCCATTATAATTGGAGGCTTTGGAAACTGACTTGTACCACTTATACTAGGAGCTCCAGATATAGCATTTCCCCGTATGAACAATATAAGATTTTGACTTCTTCCTTTTTCTTTAACATTATTATTAACAAGAGGAATAGTAGAAAGTGGAGTAGGAACTGGATGAACTGTCTACCCTCCACTCTCAGCGGCAATTGCTCACGCAGGTGCTTCCGTTGACTTAGGAATTTTCTCGCTT…
Nephropidae	Nephrops	norvegicus	Genbank	JQ306237	FCDOP095-07	CTATATTTTATCTTCGGAGCTTGAGCAGGCATAGTAGGGACTTCATTAAGATTGGTAATTCGTGCTGAGTTAGGTCAACCAGGAAGTCTTATTGGCGATGACCAAATTTACAATGTAGTAGTAACAGCTCATGCTTTTGTTATAATTTTCTTTATAGTTATACCTATTATAATTGGAGGTTTTGGAAATTGGTTAGTTCCATTAATATTAGGTGCTCCTGATATAGCGTTTCCTCGAATAAATAATATAAGGTTTTGGCTCCTTCCTTTCTCATTAACATTATTATTGACAAGTGGAATAGTAGAAAGTGGAGTAGGAACAGGGTGAACTGTTTACCCACCTCTTTCTGCAGCTATTGCTCACGCCGGTGCTTCTGTTGACTTAGGAATTTTTTCGCTT…
Nephropidae	Nephrops	norvegicus	Genbank	KC789298	DNATR2179-13	CTATATTTTATCTTCGGAGCTTGAGCAGGCATAGTAGGGACTTCATTAAGATTGGTAATTCGTGCTGAGTTAGGTCAACCAGGAAGTCTTATTGGCGATGACCAAATTTACAATGTAGTAGTAACAGCTCATGCTTTTGTTATAATTTTCTTTATAGTTATACCTATTATAATTGGAGGTTTTGGAAATTGGTTAGTTCCATTAATATTAGGTGCTCCTGATATAGCGTTTCCTCGAATAAATAATATAAGGTTTTGGCTCCTTCCTTTCTCATTAACATTATTATTGACAAGTGGTATAGTAGAAAGTGGAGTAGGAACAGGGTGAACTGTTTACCCACCTCTTTCTGCAGCTATTGCTCACGCCGGTGCTTCTGTTGACTTAGGAATTTTTTCGCTT…
Nephropidae	Thaumastocheles	dochmiodon	Genbank	KF435135	GBCMA11007-15	NNNTACTTTATCTTTGGAGCTTGAGCAGGCATAGTCGGGACCTCCTTGAGACTGGTGATTCGCGCTGAACTAGGTCAACCAGGTTGCCTCATTGGAGATGACCAAATCTATAACGTAGTAGTCACAGCTCATGCGTTTGTAATAATTTTTTTTATAGTTATACCTATCATAATTGGAGGATTCGGAAACTGACTAGTGCCTCTTATATTAGGTGCCCCGGATATAGCTTTTCCTCGCATAAATAACATAAGATTTTGGTTGCTACCTTTCTCCTTGACTCTGCTTCTAATAAGAGGAATAGTAGAAAGAGGAGTTGGGACAGGATGAACTGTTTACCCTCCTCTGTCTGCTGCTATTGCTCACGCCGGGGCCTCTGTCGATTTAGCAATTTTTTCGCTT…
Nephropidae	Thaumastocheles	dochmiodon	Genbank	KF828001	GBCMA9477-14	CTATATTTTATCTTTGGAGCTTGAGCAGGCATAGTCGGGACCTCCTTGAGACTGGTGATTCGCGCTGAACTAGGTCAACCAGGTTGCCTCATTGGAGATGACCAAATCTATAACGTAGTAGTCACAGCTCATGCGTTTGTAATAATTTTTTTTATAGTTATACCTATCATAATTGGAGGATTCGGAAACTGACTAGTGCCTCTTATATTAGGTGCCCCGGATATAGCTTTTCCTCGCATAAATAACATAAGATTTTGGTTGCTACCTTTCTCCTTGACTCTGCTTCTAATAAGAGGAATAGTAGAAAGAGGAGTTGGGACAGGATGAACTGTTTACCCTCCTCTGTCTGCTGCTATTGCTCACGCCGGGGCCTCTGTCGATTTAGCAATTTTTTCGCTT…
Nephropidae	Thaumastocheles	japonicus	Genbank	KF278689	GBCMA9819-15	CTATATTTTATCTTTGGAGCTTGAGCAGGCATAGTCGGGACCTCCTTGAGACTGGTGATTCGCGCTGAACTAGGTCAACCAGGTTGCCTCATTGGAGATGACCAAATCTATAACGTAGTAGTCACAGCTCATGCGTTTGTAATAATTTTTTTTATAGTTATACCTATCATAATTGGAGGATTCGGAAACTGACTAGTGCCTCTTATATTAGGTGCCCCGGATATAGCTTTTCCTCGCATAAATAACATAAGATTTTGGTTGCTACCTTTCTCCTTGACTCTGCTTCTAATAAGAGGAATAGTAGAAAGAGGAGTTGGGACAGGATGAACTGTTTACCCTCCTCTGTCTGCTGCTATTGCTCACGCCGGGGCCTCTGTCGATTTAGCAATTTTTTCGCTT…
Nephropidae	Thaumastocheles	japonicus	Genbank	HQ241555	GBCDA776-12	CTATATTTTATCTTTGGAGCTTGAGCAGGCATAGTCGGGACCTCCTTGAGACTGGTGATTCGCGCTGAACTAGGTCAACCAGGTTGCCTCATTGGAGATGACCAAATCTATAACGTAGTAGTCACAGCTCATGCGTTTGTAATAATTTTTTTTATAGTTATACCTATCATAATTGGAGGATTCGGAAACTGACTAGTGCCTCTTATATTAGGTGCCCCGGATATAGCTTTTCCTCGCATAAATAACATAAGATTTTGGTTGCTACCTTTCTCCTTGACTCTGCTTCTAATAAGAGGAATAGTAGAAAGAGGAGTTGGGACAGGATGAACTGTTTACCCTCCTCTGTCTGCTGCTATTGCTCACGCCGGGGCCTCTGTCGATTTAGCAATTTTTTCGCTT…
Nephropidae	Thaumastocheles	zaleucus	Genbank	KF278686	GBCMA9572-15	CTATATTTTATCTTTGGAGCTTGAGCAGGTATAGTAGGGACATCCTTAAGACTGGTAATTCGCGCTGAGTTAGGTCAACCAGGTACCCTCATTGGAGATGATCAAATCTATAATGTAGTAGTTACAGCTCATGCATTTGTAATAATTTTTTTTATAGTTATACCTATTATAATTGGAGGATTTGGAAACTGACTAGTACCTCTTATATTAGGTGCCCCAGACATAGCTTTCCCCCGTATAAATAATATAAGGTTTTGGTTACTCCCTTTCTCACTTACTTTACTTCTGATAAGGGGGATAGTAGAAAGAGGAGTTGGGACAGGATGAACTGTCTACCCCCCTCTATCGGCTGCTATTGCCCACGCTGGAGCTTCTGTTGACCTAGCAATTTTTTCGCTT…
Nephropidae	Thaumastocheles	zaleucus	Genbank	KF278686	GBCMA9572-15	CTATATTTTATCTTTGGAGCTTGAGCAGGTATAGTAGGGACATCCTTAAGACTGGTAATTCGCGCTGAGTTAGGTCAACCAGGTACCCTCATTGGAGATGATCAAATCTATAATGTAGTAGTTACAGCTCATGCATTTGTAATAATTTTTTTTATAGTTATACCTATTATAATTGGAGGATTTGGAAACTGACTAGTACCTCTTATATTAGGTGCCCCAGACATAGCTTTCCCCCGTATAAATAATATAAGGTTTTGGTTACTCCCTTTCTCACTTACTTTACTTCTGATAAGGGGGATAGTAGAAAGAGGAGTTGGGACAGGATGAACTGTCTACCCCCCTCTATCGGCTGCTATTGCCCACGCTGGAGCTTCTGTTGACCTAGCAATTTTTTCGCTT…
Nephropidae	Dinochelus	ausubeli	Genbank	KF278680	GBCMA9680-15	CTATATTTTATTTTCGGAGCTTGAGCAGGAATAGTAGGGACTTCTCTGAGACTAATCATTCGGGCCGAACTAGGTCAACCAGGAAACTTTATTGGAGATGACCAAATCTATAATGTAGTAGTTACAGCCCACGCATTTGTAATAATTTTTTTTATAGTAATACCAATTATAATTGGAGGATTTGGAAATTGATTATTACCTCTTATATTAGGAGCTCCAGATATAGCTTTTCCCCGTATAAATAATATAAGATTTTGGTTGCTTCCTTTCTCCCTCACACTACTCCTGATAAGAGGTATAGTAGAAAGAGGAGTAGGAACAGGATGAACCGTTTATCCTCCTTTATCAGCAGCTATCGCCCATGCAGGGGCCTCGGTTGACCTAGCTATTTTTTCTCTT…
Nephropidae	Dinochelus	ausubeli	Genbank	KF278680	GBCMA9680-15	CTATATTTTATTTTCGGAGCTTGAGCAGGAATAGTAGGGACTTCTCTGAGACTAATCATTCGGGCCGAACTAGGTCAACCAGGAAACTTTATTGGAGATGACCAAATCTATAATGTAGTAGTTACAGCCCACGCATTTGTAATAATTTTTTTTATAGTAATACCAATTATAATTGGAGGATTTGGAAATTGATTATTACCTCTTATATTAGGAGCTCCAGATATAGCTTTTCCCCGTATAAATAATATAAGATTTTGGTTGCTTCCTTTCTCCCTCACACTACTCCTGATAAGAGGTATAGTAGAAAGAGGAGTAGGAACAGGATGAACCGTTTATCCTCCTTTATCAGCAGCTATCGCCCATGCAGGGGCCTCGGTTGACCTAGCTATTTTTTCTCTT…
Nephropidae	Metanephrops	challengeri	Genbank	GU804786	DECNZ075-09	CTATATTTTATTTTCGGAGCTTGGGCAGGTATAGTAGGTACTTCTCTAAGTTTAGTAATTCGTGCAGAACTAGGTCAACCAGGAAGCCTTATTGGTGACGATCAAATCTATAATGTAGTCGTTACTGCTCACGCCTTCGTAATAATTTTTTTTATAGTTATACCTATTATAATTGGGGGATTTGGTAACTGACTAGTTCCTCTTATACTAGGAGCGCCAGATATAGCTTTTCCACGTATAAATAATATAAGATTCTGGCTACTTCCATTCTCCCTAACTCTACTTCTTACAAGAGGTATAGTAGAAAGAGGAGTTGGTACTGGTTGAACAGTTTATCCTCCCCTTTCGGCTGCTATTGCTCATGCAGGAGCCTCAGTTGATTTAGGTATTTTTTCTCTT…
Nephropidae	Metanephrops	challengeri	Genbank	GU804704	DECNZ118-09	CTATATTTTATTTTCGGAGCTTGGGCAGGTATAGTAGGTACTTCTCTAAGTTTAGTAATTCGTGCAGAACTAGGTCAACCAGGAAGCCTTATTGGTGACGATCAAATCTATAATGTAGTCGTTACTGCTCACGCCTTCGTAATAATTTTTTTTATAGTTATACCTATTATAATTGGGGGATTTGGTAACTGACTAGTTCCTCTTATACTAGGAGCGCCAGATATAGCTTTTCCACGTATAAATAATATAAGATTCTGGCTACTTCCATTCTCCCTAACTCTACTTCTTACAAGAGGTATAGTAGAAAGAGGAGTTGGTACTGGTTGAACAGTTTATCCTCCCCTTTCGGCTGCTATTGCTCATGCAGGAGCCTCAGTTGATTTAGGTATTTTTTCTCTT…
Nephropidae	Metanephrops	sibogae	Genbank	EU186142	MDECA074-10	TTATATTTTGTTTTTGGAGCTTGAGCAGGAATAGTAGGTACTTCCTTAAGCCTAGTAATCCGAGCAGAACTAGGTCAACCTGGAAGTCTTATTGGAGATGACCAAATCTATAATGTAGTTGTTACTGCTCACGCCTTCGTAATAATTTTTTTTATAGTTATACCCATTATGATTGGCGGTTTCGGTAACTGATTAGTGCCCCTTATACTCGGTGCTCCAGATATAGCGTTCCCCCGTATAAATAATATAAGATTCTGACTTCTCCCATTCTCCCTGACCCTGCTCCTCACAAGAGGTATAGTAGAAAGAGGGGTCGGCACCGGATGAACTGTGTATCCTCCTCTCTCAGCTGCTATCGCTCACGCCGGCGCCTCAGTAGACTTAGGTATTTTCTCCCTA…
Nephropidae	Metanephrops	sibogae	Genbank	EU186142	MDECA075-10	TTATATTTTGTTTTTGGAGCTTGAGCAGGAATAGTAGGTACTTCCTTAAGCCTAGTAATCCGAGCAGAACTAGGTCAACCTGGAAGTCTTATTGGAGATGACCAAATCTATAATGTAGTTGTTACTGCTCACGCCTTCGTAATAATTTTTTTTATAGTTATACCCATTATGATTGGCGGTTTCGGTAATTGATTAGTGCCCCTTATACTCGGTGCTCCAGATATAGCGTTCCCCCGTATAAATAATATAAGATTCTGACTTCTCCCATTCTCCCTGACCCTGCTCCTCACAAGAGGTATAGTAGAAAGAGGGGTCGGCACCGGATGAACTGTGTATCCTCCTCTCTCAGCTGCTATCGCTCACGCCGGCGCCTCAGTAGACTTAGGTATTTTCTCCCTA…
Nephropidae	Metanephrops	arafurensis	Genbank	EU186143	GBCMD4297-09	TTATATTTTGTTTTTGGCGCTTGAGCAGGAATAGTAGGCACTTCTCTAAGTCTAGTAATCCGAGCAGAACTAGGTCAACCTGGAAGTCTTATTGGAGATGACCAAATTTATAATGTAGTTGTTACTGCCCACGCCTTCGTAATAATTTTTTTCATGGTTATACCTATTATAATTGGTGGATTTGGTAATTGATTAGTACCTCTTATATTAGGGGCCCCAGATATGGCCTTTCCTCGTATAAACAATATAAGATTTTGACTACTTCCATTCTCATTAACCTTACTCCTTACAAGAGGTATAGTAGAAAGAGGAGTGGGTACCGGATGAACTGTTTACCCACCTCTCTCAGCAGCTATCGCCCATGCCGGCGCTTCAGTAGACTTAGGTATTTTCTCCTTA…
Nephropidae	Metanephrops	arafurensis	Genbank	EU186143	GBCMD4297-09	TTATATTTTGTTTTTGGCGCTTGAGCAGGAATAGTAGGCACTTCTCTAAGTCTAGTAATCCGAGCAGAACTAGGTCAACCTGGAAGTCTTATTGGAGATGACCAAATTTATAATGTAGTTGTTACTGCCCACGCCTTCGTAATAATTTTTTTCATGGTTATACCTATTATAATTGGTGGATTTGGTAATTGATTAGTACCTCTTATATTAGGGGCCCCAGATATGGCCTTTCCTCGTATAAACAATATAAGATTTTGACTACTTCCATTCTCATTAACCTTACTCCTTACAAGAGGTATAGTAGAAAGAGGAGTGGGTACCGGATGAACTGTTTACCCACCTCTCTCAGCAGCTATCGCCCATGCCGGCGCTTCAGTAGACTTAGGTATTTTCTCCTTA…
Nephropidae	Metanephrops	thomsoni	Genbank	EU186140	GBCMD4300-09	NNNNNNTTTATCTTCGGTGCTTGAGCAGGAATAGTAGGCACTTCTCTAAGCCTAGTAATCCGAGCCGAACTAGGTCAACCCGGAAGTCTTATCGGAGACGACCAAATCTACAATGTAGTAGTTACCGCCCACGCCTTCGTAATAATCTTTTTTATAGTAATACCTATTATAATCGGCGGATTTGGTAATTGACTAGTACCCCTTATATTAGGTGCCCCAGATATAGCTTTTCCCCGTATAAATAATATAAGATTCTGGCTCCTACCCTTTTCACTAACTCTCCTACTTACAAGAGGTATAGTAGAAAGAGGAGTAGGCACTGGATGAACTGTATACCCACCCCTCTCGGCCGCTATCGCTCACGCCGGTGCCTCTGTTGACTTAGGGATTTTCTCCCTA…
Nephropidae	Metanephrops	thomsoni	Genbank	EU186139	GBCMD4301-09	NNNNNNTTTATCTTCGGTGCTTGAGCAGGAATAGTAGGCACTTCTCTAAGCCTAGTAATCCGAGCCGAACTAGGTCAACCCGGAAGTCTTATCGGAGACGACCAAATCTACAATGTAGTAGTTACCGCCCACGCCTTCGTAATAATCTTTTTTATAGTAATACCTATTATAATCGGCGGATTTGGTAATTGACTAGTACCCCTTATATTAGGTGCCCCAGATATAGCTTTTCCCCGTATAAATAATATAAGATTCTGGCTCCTACCCTTTTCACTAACTCTCCTACTTACAAGAGGTATAGTAGAAAGAGGAGTAGGCACTGGATGAACTGTATACCCACCCCTCTCGGCCGCTATCGCTCACGCCGGTGCCTCTGTTGACTTAGGGATTTTCTCCCTA…
Nephropidae	Metanephrops	armatus	Genbank	EU186136	GBCMD4304-09	NNNTACTTTATCTTCGGTGCTTGAGCAGGAATAGTAGGCACTTCTCTAAGCCTAGTAATCCGAGCCGAACTAGGTCAACCCGGAAGTCTTATCGGAGACGACCAAATCTACAATGTAGTAGTTACCGCCCACGCCTTCGTAATAATCTTTTTTATAGTAATACCTATTATAATCGGCGGATTTGGTAATTGACTAGTACCCCTTATATTAGGTGCCCCAGATATAGCTTTTCCCCGTATAAATAATATAAGATTCTGGCTCCTACCCTTTTCACTAACTCTCCTACTTACAAGAGGTATAGTAGAAAGAGGAGTAGGCACTGGATGAACTGTATACCCACCCCTCTCGGCCGCTATCGCTCACGCCGGTGCCTCTGTTGACTTAGGGATTTTCTCCCTA…
Nephropidae	Metanephrops	armatus	Genbank	KF828002	GBCMA8850-14	NNNTACTTTATCTTCGGTGCTTGAGCAGGAATAGTAGGCACTTCTCTAAGCCTAGTAATCCGAGCCGAACTAGGTCAACCCGGAAGTCTTATCGGAGACGACCAAATCTACAATGTAGTAGTTACCGCCCACGCCTTCGTAATAATCTTTTTTATAGTAATACCTATTATAATCGGCGGATTTGGTAATTGACTAGTACCCCTTATATTAGGTGCCCCAGATATAGCTTTTCCCCGTATAAATAATATAAGATTCTGGCTCCTACCCTTTTCACTAACTCTCCTACTTACAAGAGGTATAGTAGAAAGAGGAGTAGGCACTGGATGAACTGTATACCCACCCCTCTCGGCCGCTATCGCTCACGCCGGTGCCTCTGTTGACTTAGGGATTTTCTCCCTA…
Nephropidae	Metanephrops	andamanicus	Genbank	EU186133	GBCMD4307-09	TTATATTTTATCTTCGGCGCTTGAGCAGGAATAGTAGGCACTTCTCTGAGCCTAGTAATCCGGGCCGAACTAGGTCAACCTGGAAGTCTCATTGGAGACGACCAAATCTACAACGTAGTTGTAACCGCCCATGCCTTCGTAATAATCTTTTTTATAGTGATACCTATCATAATCGGCGGGTTTGGTAATTGATTAGTACCCCTTATATTGGGAGCCCCGGACATAGCTTTTCCTCGTATAAATAATATGAGATTCTGGCTCCTGCCCTTTTCATTAACCCTCCTACTTACAAGAGGTATAGTAGAAAGAGGAGTGGGCACTGGATGAACTGTATACCCGCCCCTTTCGGCCGCTATCGCTCACGCCGGTGCTTCTGTTGACTTAGGGATTTTTTCCCTA…
Nephropidae	Metanephrops	andamanicus	Genbank	EU186133	GBCMD4307-09	TTATATTTTATCTTCGGCGCTTGAGCAGGAATAGTAGGCACTTCTCTGAGCCTAGTAATCCGGGCCGAACTAGGTCAACCTGGAAGTCTCATTGGAGACGACCAAATCTACAACGTAGTTGTAACCGCCCATGCCTTCGTAATAATCTTTTTTATAGTGATACCTATCATAATCGGCGGGTTTGGTAATTGATTAGTACCCCTTATATTGGGAGCCCCGGACATAGCTTTTCCTCGTATAAATAATATGAGATTCTGGCTCCTGCCCTTTTCATTAACCCTCCTACTTACAAGAGGTATAGTAGAAAGAGGAGTGGGCACTGGATGAACTGTATACCCGCCCCTTTCGGCCGCTATCGCTCACGCCGGTGCTTCTGTTGACTTAGGGATTTTTTCCCTA…
Nephropidae	Metanephrops	velutinus	Genbank	EU186132	GBCMD4308-09	TTATATTTTATCTTCGGCGCTTGAGCAGGAATAGTAGGCACTTCCCTAAGCCTAGTAATCCGGGCCGAACTAGGTCAACCTGGGAGTCTCATTGGAGACGACCAAATCTACAACGTAGTTGTAACCGCCCATGCCTTCGTAATAATCTTTTTTATAGTGATACCTATCATAATCGGTGGGTTTGGTAATTGATTAGTACCCCTTATATTAGGGGCCCCTGACATAGCTTTTCCTCGTATAAATAATATGAGATTCTGGCTCCTACCCTTTTCGTTAACCCTCCTACTTACAAGAGGTATAGTAGAAAGAGGAGTGGGCACTGGATGAACTGTATACCCACCCCTTTCGGCCGCTATCGCTCACGCCGGTGCTTCTGTTGACTTAGGGATTTTTTCCCTA…
Nephropidae	Metanephrops	velutinus	Genbank	JX629764	MDECA499-10	TTATATTTTATCTTCGGCGCTTGAGCAGGAATAGTAGGCACTTCCCTAAGCCTAGTAATCCGGGCCGAACTAGGTCAACCTGGGAGTCTCATTGGAGACGACCAAATCTACAACGTAGTTGTAACCGCCCATGCCTTCGTAATAATCTTTTTTATAGTGATACCTATCATAATCGGTGGGTTTGGTAATTGATTAGTACCCCTTATATTAGGGGCCCCTGACATAGCTTTTCCTCGTATAAATAATATGAGATTCTGGCTCCTACCCTTTTCGTTAACCCTCCTACTTACAAGAGGTATAGTAGAAAGAGGAGTGGGCACTGGATGAACTGTATACCCACCCCTTTCGGCCGCTATCGCTCACGCCGGTGCTTCTGTTGACTTAGGGATTTTTTCCCTA…
