# Supplementary material for: The design and testing of mini-barcode markers in marine lobsters
Source: PLoS One. 2019 Jan 24;14(1):e0210492. doi: 10.1371/journal.pone.0210492 (PMC6345471; doi:10.1371/journal.pone.0210492)
Supplement: S2 Spreadsheet — (XLSX) [file pone.0210492.s009.xlsx]

## Sheet: Sheet1
S9 Spreadsheet. List of adult and phyllosoma samples amplified with the lobster mini-barcode primer set with detail data (taxonomy and GenBank accession numbers).
Class	Family	Genus	Species	Accession Number on Genbank
Decapoda	Nephropidae	Metanephrops	Metanephrops mozambicus	MK113927
Decapoda	Nephropidae	Nephropsis	Nephropsis stewarti	MH428010
Decapoda	Scyllaridae	Scyllarides	Scyllarides elisabethae	MK113932
Decapoda	Scyllaridae	Scyllarides	Scyllarides squammosus	MK113933
Decapoda	Palinuridae	Panulirus	Panulirus homarus	MK113929
Decapoda	Palinuridae	Panulirus	Panulirus versicolor	MK113931
Decapoda	Palinuridae	Palinurus	Palinurus gilchristi	MK113926
Decapoda	Palinuridae	Palinurus	Palinurus delagoae	MK113925
Decapoda	Palinuridae	Jasus	Jasus lalandii	MK113924
Decapoda	Palinuridae	Jasus	Jasus paulensis	MK113928
Decapoda	Polychelidae	Polycheles	Polycheles typhlops	MK113930
Decapoda	Palinuridae	Panulirus	Panulirus ornatus	MK113919
Decapoda	Palinuridae	Panulirus	Panulirus homarus	MK113918
Decapoda	Palinuridae	Panulirus	Panulirus homarus rubellus	MK113917
Decapoda	Scyllaridae	Scyllarus	Scyllarus arctus	MK113922
Decapoda	Scyllaridae	Petrarctus	Petrarctus rugosus	MK113920
Decapoda	Scyllaridae	Acantharctus	Acantharctus ornatus	MK113916
Decapoda	Scyllaridae	Scyllarus	Scyllarus sp.	MK113923
Decapoda	Scyllaridae	Petrarctus	Petractus sp.	MK113921
